# Supplementary material for: Evidence of a genomic basis for growth rate variation in a natural kelp population
Source: Sci Rep. 2026 Jan 29;16:6622. doi: 10.1038/s41598-026-36286-8 (PMC12913910; doi:10.1038/s41598-026-36286-8)
Supplement: Supplementary file 2 — Supplementary Material 2 [file 41598_2026_36286_MOESM2_ESM.xlsx]

## Sheet: Sheet1
ddRADtag	SNP position	Locus number	R2_linear_model	Method	er_genome_hit	linked_gene_model	distance_from_gene	model_annot_ecarp_blastx_top5hits	stack_in_transcriptome	stack_transcript_match	model_in_transcript	model_transcript_match	model_sequence	stack_sequence
86819	217	1822	0.304	GWAS, LFMM, RDA	scf7180001330130	evm.model.scf7180001330130.1	2211 downstream	CBN73901.1 Caffeoyl-CoA O-Methyltransferase (N-terminal region) Caffeoyl-CoA O-Methyltransferase (C-terminal r [Ectocarpus siliculosus]	Yes	25.4	Yes	100	CTGTGCCGCGTGAAGCGGGTGCTGGACGTCGGTACCTTCACAGGGTATAGCGCGCTTGCTTTCGCCGAGGCTCTCCCGGAGGACGGGGAGGTCGTTACCCTCGAGTCCGACGCCAGGTCGGCGGAAATTGCGAGGGGACACTTCGGAAAGAGCCAGCACGGGGCCAAGATTCGCCTCCTGGTGGGCCAGGCGATGGACGGGATTGATCAG	TGCAGTTACCTCTACCATTGCGGTTTCCGTTGACGTTACCGTTGATGTCACCGTTACCGTTTCCGCTATTGTTGCCGTTGCCGTTGTCAGTTCCCTGCCCCACCCCGTTAATCTCTGTTTTGTCACTCCCGCCGTCACTTGTCGCCCGTGCAGCTGATCGAGGAAGGCTGTCCCCAGTTCGACGTGATCTTTATCGATGCCGACAAAAAAAGGTGACCAATCGGTACAGGGCAAAAAGCATGGCCGTAGTCGTATG
55183	7	1328	0.2389	GWAS, LFMM, RDA	scf7180001376401	na	na	na	Yes	76.3	na	na	na	TGCAGGCCTTCTCTACCCCATATGTGAGACTTTTTGAATGGATCTGCGCGTCAATTTTTTGTTTTACTCCTATATTTTGCTTTCCTTTCCCCTTTGGGTCACGCGTGATACGATATTGTATTAGCACGCGGACAACGGCCGCAGTACAGACATCGAATAGCCTCGAAAGCGAGGGGTTGATCCCTACTCGATATTTGCTGTACGTAGCATGTCGTCG
55183	146	1329	0.2389	GWAS, LFMM, RDA	scf7180001376401	na	na	na	Yes	76.3	na	na	na	TGCAGGCCTTCTCTACCCCATATGTGAGACTTTTTGAATGGATCTGCGCGTCAATTTTTTGTTTTACTCCTATATTTTGCTTTCCTTTCCCCTTTGGGTCACGCGTGATACGATATTGTATTAGCACGCGGACAACGGCCGCAGTACAGACATCGAATAGCCTCGAAAGCGAGGGGTTGATCCCTACTCGATATTTGCTGTACGTAGCATGTCGTCG
157782	213	3426	0.2376	GWAS, LFMM, RDA	scf7180001285411	evm.model.scf7180001285411.1	24752 upstream	na	na	na	Yes	86.3	ATGGGGTACCGGAGATATAGCCGGACACCCGGAACACTCCCCTTAACCCGCCGTGTTACCCTTTTAGGCACATATCCGGACGTCTATCAAACGGCTGAGCCCGTCGGGGACGGAGCTGCCTGCCGAACGCATGGACGGGGGCGAATAAAGGGGCCATCAACGTGCTCGGGTCCAACGCCACTATCATGGGACTGGTTCAGGTTTCATCGAACACCGCCCTCAACGGAG	TGCAGATGGGTAAAGAACCCACGAGCATTCGACGCACAGCACAGCGCTGGTTATTACGCAAGATCCAGGGGTGTCGTATGAAAGAAAAGTATCGGTATGACCCGTTTGGAAAGAAATTTGCAGTTGTATACGCCTTAAGGAGTGCCCTAATATGTCCAATATTCTAGGAACAATCAAGTATGTTGTTCGGTTGAAAAGTAAATAATCGTGCTCACCGCGCTAGGTCATGGTCAAAAAGCAGAATGGACACGGTCTGTGCAACACCCCTATTTGAGGAGCAGCGAGATCTCTTCCGGCATGGCCCTATGGCGGGTCTCGCCGGACATGTACACGATCATG
157782	213	3426	0.2376	GWAS, LFMM, RDA	scf7180001285411	evm.model.scf7180001285411.2	28672 upstream	CBN79590.1 LRR-GTPase of the ROCO family [Ectocarpus siliculosus];CBJ29660.1 LRR-GTPase of the ROCO family [Ectocarpus siliculosus];CBJ29669.1 LRR-GTPase of the ROCO family [Ectocarpus siliculosus];CBJ26200.1 LRR-GTPase of the ROCO family [Ectocarpus siliculosus];CBJ26200.1 LRR-GTPase of the ROCO family [Ectocarpus siliculosus];CBN77028.1 LRR-GTPase of the ROCO family, putative pseudogene [Ectoca…	na	na	Yes	79.2	ATGGACGCAGCCTGTCGGAGGTGGCTTGCGGACTGGGTTCAACCTGGTATGGAGCGACCTCGTATGGAGTCCGCCCGGCTAGAAGAGGGGTTTTGCCTCACCAGCTGCCATGCGTCAGCCGCGAGCGAGCAAGAAGAGGTCAAGTCTTGGGAGTGCGACTGGCGTGACGACATGACCGAGGAAGCGCCGCCGAGTATGCTCCGCCACCTCGTGAACAAACGGGACGGAAGTGGTCTTCGCGGGGCGGAGGTGGTGCTTCCCAACATCTGGAACATCGCCCTTACTGTTCTTGAAGCTCTAGAGTACGGAAAGGAGTTCGATAGGACCGTCGTGGGGCATGAAACGTTCGTTTTTCTGGACGTCGTCTGGCTGACCAAAATCCTCAAGCAATGGCTCAAC…	TGCAGATGGGTAAAGAACCCACGAGCATTCGACGCACAGCACAGCGCTGGTTATTACGCAAGATCCAGGGGTGTCGTATGAAAGAAAAGTATCGGTATGACCCGTTTGGAAAGAAATTTGCAGTTGTATACGCCTTAAGGAGTGCCCTAATATGTCCAATATTCTAGGAACAATCAAGTATGTTGTTCGGTTGAAAAGTAAATAATCGTGCTCACCGCGCTAGGTCATGGTCAAAAAGCAGAATGGACACGGTCTGTGCAACACCCCTATTTGAGGAGCAGCGAGATCTCTTCCGGCATGGCCCTATGGCGGGTCTCGCCGGACATGTACACGATCATG
157782	213	3426	0.2376	GWAS, LFMM, RDA	scf7180001285411	evm.model.scf7180001285411.3	31870 upstream	CBJ26201.1 LRR-GTPase of the ROCO family, putative pseudogene [Ectocarpus siliculosus];CBJ26193.1 LRR-GTPase of the ROCO family [Ectocarpus siliculosus];CBJ27067.1 LRR-GTPase of the ROCO family, putative pseudogene [Ectocarpus siliculosus];CBJ26200.1 LRR-GTPase of the ROCO family [Ectocarpus siliculosus];CBJ29660.1 LRR-GTPase of the ROCO family [Ectocarpus siliculosus]	na	na	Yes	86.4	ATGTCCACCAACACCGATGCACTCTTTTGTACCCATCGGACTAGTGGGCCAGGCGAAGATCTTCTGCGGGGTCGTGGGTGCAGCCGATGCAGTCGCGAGACTGAAGGGATCGGGGCGGCGGCCTTTGAACTTGTCCGAATGGTAGACGTTCTAAACGCCAGAGGTGTGATGTTCCGCGAAGTGAATGCCAGTTTCGTCGGCGTTCAGGGCGAGTACGCCACCCTTCGCCCCGCGAGATCGCGAGACGTTCATTCTGAGACGTTTTTATCTCAGCAGCTAAAGGCCGCTCAAGAGTCGCTCTTGAAGCGAATGCAGGAATACCTGAAGAGCGTGCTCCCTTCTGCCGGTACTCCAGCTGCCAGCTGGCAAGAAGCGTCATGCCCAGACTTGGAAAATCTT…	TGCAGATGGGTAAAGAACCCACGAGCATTCGACGCACAGCACAGCGCTGGTTATTACGCAAGATCCAGGGGTGTCGTATGAAAGAAAAGTATCGGTATGACCCGTTTGGAAAGAAATTTGCAGTTGTATACGCCTTAAGGAGTGCCCTAATATGTCCAATATTCTAGGAACAATCAAGTATGTTGTTCGGTTGAAAAGTAAATAATCGTGCTCACCGCGCTAGGTCATGGTCAAAAAGCAGAATGGACACGGTCTGTGCAACACCCCTATTTGAGGAGCAGCGAGATCTCTTCCGGCATGGCCCTATGGCGGGTCTCGCCGGACATGTACACGATCATG
157782	213	3426	0.2376	GWAS, LFMM, RDA	scf7180001285411	evm.model.scf7180001285411.4	33712 upstream	na	na	na	Yes	80.4	ATGACGGTTGACGTGGCAAAGTTCGCGCTCCAACTGACGTGCGCGACAATGGCAGCAGTATTTGTGGCCCAGCTTCCGGACACCACCGTTGGCGCTGTCGGGGAAGAGACGTTCGGAGTTGCTTTATCGAGGACACAGGGACGATTGGAAAGATTTGTGCTCCATGATCACGACGATGGGATGGCTGAAGCCCCACGTGATGAG	TGCAGATGGGTAAAGAACCCACGAGCATTCGACGCACAGCACAGCGCTGGTTATTACGCAAGATCCAGGGGTGTCGTATGAAAGAAAAGTATCGGTATGACCCGTTTGGAAAGAAATTTGCAGTTGTATACGCCTTAAGGAGTGCCCTAATATGTCCAATATTCTAGGAACAATCAAGTATGTTGTTCGGTTGAAAAGTAAATAATCGTGCTCACCGCGCTAGGTCATGGTCAAAAAGCAGAATGGACACGGTCTGTGCAACACCCCTATTTGAGGAGCAGCGAGATCTCTTCCGGCATGGCCCTATGGCGGGTCTCGCCGGACATGTACACGATCATG
189431	210	4131	0.2281	GWAS, LFMM, RDA	nohit	na	na	na	Aligns with 102109 which is transcribed	na	na	na	na	TGCAGAGATAGCTGAATTTATTGTTATCTTATTTTTTTCTATCGTTTGAACAAATGTACTTTCACGACGGTACCAAATATCGCTGGGTCTTTGCCAACCCCTGTCATTGCCATTGATACAAGATCGTGGTTTGAACGTTTGCATATCCAATCCCATTTTATCTCGCAAATGACCTCTCAATGTATTTTTCCCTGCCCGGAGTGGGATAGCATTCTCGGCACGGGGGTGGTCACACGGTGTGCTCATGAGAAGCAGTGCTTTGAGGGTCAGATCTCATGGG
93598	120	1963	0.2243	GWAS, LFMM	scf7180001299918	evm.model.scf7180001299918.2	4265 upstream	CBN78797.1 hypothetical protein Esi_0006_0207 [Ectocarpus siliculosus]	na	na	na	na	GGTAACAGACTGGCCAACAATGCCAACAGAGGGGAGAACGCAGGCGTCAACAACGCGGAAACAACTTTGGTGATTCTGATAGCTGAGGACGAGCTATTTCCTGTCGAGGCAAAGAGGGAGGAACTCAGGAAACACCGCTGCTCTCTCCTGGAGGCGTGTCGCAAAGTAAGCAGGGAATCCTCACCGGGTCAGGGAGGG	TGCAGAGGAGAGTGAGGGGCACGCTGGTAAGGTGAGCCTATCGCAAGGCCGCAGCACGTATGATAGTGTGCACGGTTGCACCACTCGGTCCGGAAATATGAAGAGAAATTGGTGCTCAAATTGGTTTGTAAACCGGTACTTACATCTACGGACAGAGTGGTGTGACATGCCGTTGTTTGAAGGCAGTCTTT
93598	120	1963	0.2243	GWAS, LFMM	scf7180001299918	evm.model.scf7180001299918.1	8815 upstream	CBN78797.1 hypothetical protein Esi_0006_0207 [Ectocarpus siliculosus]	na	na	na	na	GAACCCGTACAAATTTCCGGCGGCAGCGGCGCCGACCCGCTGGCCAGAGAAATCGGCTTGGCTAAAATCAAGGATAGACAGCGGGAGGCCATCAAGCGCACAATGGTCCTTCCTGAGAGCGAGCTGCCGGTTCCACGACCGCCCGATCAACCTATTACTAGCGCTGCCGTGGAAGGAGGGGGCCGGGACGACGACGGATGCTTCGATCG	TGCAGAGGAGAGTGAGGGGCACGCTGGTAAGGTGAGCCTATCGCAAGGCCGCAGCACGTATGATAGTGTGCACGGTTGCACCACTCGGTCCGGAAATATGAAGAGAAATTGGTGCTCAAATTGGTTTGTAAACCGGTACTTACATCTACGGACAGAGTGGTGTGACATGCCGTTGTTTGAAGGCAGTCTTT
195169	163	4301	0.2159	LFMM, RDA	scf7180001376401	na	na	na	Yes	73.6	na	na	na	TGCAGAGAGAAAAGAAGGTTGCGCTCCGAAGCTCAGCTGTCGCCTAGGTCAACGTCAAGTGTCGGATTCGAAACCCATTGTGATTTCACGCGCAGGTTCGTCCTGCCGTCGACGCCAAGTGTCGAATGGCCAAGGTATAAAGAAAGGGACGCAAGGTTCGCTGTTGGATTGGAGAGCAGCTTCTCTTCTTTTGGTTAGGCTTCTCTTTTGTATTAAAACCTCACATGTTTTT
152316	175	3264	0.1878	LFMM, RDA	scf7180001579896	na	na	na	na	na	na	na	na	TGCAGCCTACGGTGGCGCTCTCTTCGTCACTGATGGGGCTGCTGTGGAATGGAGCGGACGGACCGAATTCACTTCAAATATAGCGGGAATTTCCGGAGGAGCAGTTGGGTCATATTCCATCGACGGGAGACAAACCGATCGAGGGATGACCCTCTTCATCAAGGGGCACACTGTGGTTGCAAACAACACGGCCGCGGCAACAGGGGGCGGGTTTGCGTTGAACGGGAAGCTGTCCATTACATTACGGTCACCAGACGTGCTGTTCATGAGAGCGGCCCGACCCTCGAGACCATCGGGCTCGCTGCCGATGTTGAAGC
152316	210	3265	0.1878	LFMM, RDA	scf7180001579896	na	na	na	na	na	na	na	na	TGCAGCCTACGGTGGCGCTCTCTTCGTCACTGATGGGGCTGCTGTGGAATGGAGCGGACGGACCGAATTCACTTCAAATATAGCGGGAATTTCCGGAGGAGCAGTTGGGTCATATTCCATCGACGGGAGACAAACCGATCGAGGGATGACCCTCTTCATCAAGGGGCACACTGTGGTTGCAAACAACACGGCCGCGGCAACAGGGGGCGGGTTTGCGTTGAACGGGAAGCTGTCCATTACATTACGGTCACCAGACGTGCTGTTCATGAGAGCGGCCCGACCCTCGAGACCATCGGGCTCGCTGCCGATGTTGAAGC
152316	28	3261	0.1878	LFMM, RDA	scf7180001579896	na	na	na	na	na	na	na	na	TGCAGCCTACGGTGGCGCTCTCTTCGTCACTGATGGGGCTGCTGTGGAATGGAGCGGACGGACCGAATTCACTTCAAATATAGCGGGAATTTCCGGAGGAGCAGTTGGGTCATATTCCATCGACGGGAGACAAACCGATCGAGGGATGACCCTCTTCATCAAGGGGCACACTGTGGTTGCAAACAACACGGCCGCGGCAACAGGGGGCGGGTTTGCGTTGAACGGGAAGCTGTCCATTACATTACGGTCACCAGACGTGCTGTTCATGAGAGCGGCCCGACCCTCGAGACCATCGGGCTCGCTGCCGATGTTGAAGC
152316	71	3262	0.1878	LFMM, RDA	scf7180001579896	na	na	na	na	na	na	na	na	TGCAGCCTACGGTGGCGCTCTCTTCGTCACTGATGGGGCTGCTGTGGAATGGAGCGGACGGACCGAATTCACTTCAAATATAGCGGGAATTTCCGGAGGAGCAGTTGGGTCATATTCCATCGACGGGAGACAAACCGATCGAGGGATGACCCTCTTCATCAAGGGGCACACTGTGGTTGCAAACAACACGGCCGCGGCAACAGGGGGCGGGTTTGCGTTGAACGGGAAGCTGTCCATTACATTACGGTCACCAGACGTGCTGTTCATGAGAGCGGCCCGACCCTCGAGACCATCGGGCTCGCTGCCGATGTTGAAGC
152316	85	3263	0.1878	LFMM, RDA	scf7180001579896	na	na	na	na	na	na	na	na	TGCAGCCTACGGTGGCGCTCTCTTCGTCACTGATGGGGCTGCTGTGGAATGGAGCGGACGGACCGAATTCACTTCAAATATAGCGGGAATTTCCGGAGGAGCAGTTGGGTCATATTCCATCGACGGGAGACAAACCGATCGAGGGATGACCCTCTTCATCAAGGGGCACACTGTGGTTGCAAACAACACGGCCGCGGCAACAGGGGGCGGGTTTGCGTTGAACGGGAAGCTGTCCATTACATTACGGTCACCAGACGTGCTGTTCATGAGAGCGGCCCGACCCTCGAGACCATCGGGCTCGCTGCCGATGTTGAAGC
98637	70	2106	0.18	LFMM, RDA	scf7180001397486	na	na	na	Yes	72.7	na	na	na	TGCAGCTCTGCTGCTGTACAGCAAGAACAAAAGCAGAGTCAGAGCCTGCGACTAGCCTGCCCGGAAATTTAAAGATGGTTTGGGTATTAATATGACTATGAAAACTTTATTTACTTTCCGGACAGAGTGATATTTTATTACCCGTACAGCAGTACAAGCATGGAGTGGGGTCTCCGTCGCGTGGTGCCCGCAGCGGCGGTCACGACTCATGCCAAGCCGCACGCACAGCAGCAATTTGCACGTGATCTAGAGGTGGAGCGCGCTGCCATG
64020	196	1443	0.1769	LFMM, RDA	scf7180001285411	evm.model.scf7180001285411.1	15606 upstream	na	na	na	na	na	ATGGGGTACCGGAGATATAGCCGGACACCCGGAACACTCCCCTTAACCCGCCGTGTTACCCTTTTAGGCACATATCCGGACGTCTATCAAACGGCTGAGCCCGTCGGGGACGGAGCTGCCTGCCGAACGCATGGACGGGGGCGAATAAAGGGGCCATCAACGTGCTCGGGTCCAACGCCACTATCATGGGACTGGTTCAGGTTTCATCGAACACCGCCCTCAACGGAG	TGCAGAGGCGCGGGTAGGGGGCGACATTCGTTCGATCACGAGACGTAGGCGGAATCCGAACATTCCAGTGGAACTGACGCCTCCCTACTGATCCAGTGCAGGAGGTTAGACCGATGGTGTTGCAAGCTCAGTAATTACAGCATCAGGCGACACAGATCCGAACCAAACCAGAGCCCGGCCTTCACAAAAAGCGTGTGAATCCGACTCTTACGAAATGGTGTTTTCCCCCCAAAACATGATATTGCGGTATATGCGGTGCGA
64020	196	1443	0.1769	LFMM, RDA	scf7180001285411	evm.model.scf7180001285411.2	19526 upstream	CBN79590.1 LRR-GTPase of the ROCO family [Ectocarpus siliculosus];CBJ29660.1 LRR-GTPase of the ROCO family [Ectocarpus siliculosus];CBJ29669.1 LRR-GTPase of the ROCO family [Ectocarpus siliculosus];CBJ26200.1 LRR-GTPase of the ROCO family [Ectocarpus siliculosus];CBJ26200.1 LRR-GTPase of the ROCO family [Ectocarpus siliculosus];CBN77028.1 LRR-GTPase of the ROCO family, putative pseudogene [Ectoca…	na	na	na	na	ATGGACGCAGCCTGTCGGAGGTGGCTTGCGGACTGGGTTCAACCTGGTATGGAGCGACCTCGTATGGAGTCCGCCCGGCTAGAAGAGGGGTTTTGCCTCACCAGCTGCCATGCGTCAGCCGCGAGCGAGCAAGAAGAGGTCAAGTCTTGGGAGTGCGACTGGCGTGACGACATGACCGAGGAAGCGCCGCCGAGTATGCTCCGCCACCTCGTGAACAAACGGGACGGAAGTGGTCTTCGCGGGGCGGAGGTGGTGCTTCCCAACATCTGGAACATCGCCCTTACTGTTCTTGAAGCTCTAGAGTACGGAAAGGAGTTCGATAGGACCGTCGTGGGGCATGAAACGTTCGTTTTTCTGGACGTCGTCTGGCTGACCAAAATCCTCAAGCAATGGCTCAAC…	TGCAGAGGCGCGGGTAGGGGGCGACATTCGTTCGATCACGAGACGTAGGCGGAATCCGAACATTCCAGTGGAACTGACGCCTCCCTACTGATCCAGTGCAGGAGGTTAGACCGATGGTGTTGCAAGCTCAGTAATTACAGCATCAGGCGACACAGATCCGAACCAAACCAGAGCCCGGCCTTCACAAAAAGCGTGTGAATCCGACTCTTACGAAATGGTGTTTTCCCCCCAAAACATGATATTGCGGTATATGCGGTGCGA
64020	196	1443	0.1769	LFMM, RDA	scf7180001285411	evm.model.scf7180001285411.3	22724 upstream	CBJ26201.1 LRR-GTPase of the ROCO family, putative pseudogene [Ectocarpus siliculosus];CBJ26193.1 LRR-GTPase of the ROCO family [Ectocarpus siliculosus];CBJ27067.1 LRR-GTPase of the ROCO family, putative pseudogene [Ectocarpus siliculosus];CBJ26200.1 LRR-GTPase of the ROCO family [Ectocarpus siliculosus];CBJ29660.1 LRR-GTPase of the ROCO family [Ectocarpus siliculosus]	na	na	na	na	ATGTCCACCAACACCGATGCACTCTTTTGTACCCATCGGACTAGTGGGCCAGGCGAAGATCTTCTGCGGGGTCGTGGGTGCAGCCGATGCAGTCGCGAGACTGAAGGGATCGGGGCGGCGGCCTTTGAACTTGTCCGAATGGTAGACGTTCTAAACGCCAGAGGTGTGATGTTCCGCGAAGTGAATGCCAGTTTCGTCGGCGTTCAGGGCGAGTACGCCACCCTTCGCCCCGCGAGATCGCGAGACGTTCATTCTGAGACGTTTTTATCTCAGCAGCTAAAGGCCGCTCAAGAGTCGCTCTTGAAGCGAATGCAGGAATACCTGAAGAGCGTGCTCCCTTCTGCCGGTACTCCAGCTGCCAGCTGGCAAGAAGCGTCATGCCCAGACTTGGAAAATCTT…	TGCAGAGGCGCGGGTAGGGGGCGACATTCGTTCGATCACGAGACGTAGGCGGAATCCGAACATTCCAGTGGAACTGACGCCTCCCTACTGATCCAGTGCAGGAGGTTAGACCGATGGTGTTGCAAGCTCAGTAATTACAGCATCAGGCGACACAGATCCGAACCAAACCAGAGCCCGGCCTTCACAAAAAGCGTGTGAATCCGACTCTTACGAAATGGTGTTTTCCCCCCAAAACATGATATTGCGGTATATGCGGTGCGA
64020	196	1443	0.1769	LFMM, RDA	scf7180001285411	evm.model.scf7180001285411.4	24566 upstream	na	na	na	na	na	ATGACGGTTGACGTGGCAAAGTTCGCGCTCCAACTGACGTGCGCGACAATGGCAGCAGTATTTGTGGCCCAGCTTCCGGACACCACCGTTGGCGCTGTCGGGGAAGAGACGTTCGGAGTTGCTTTATCGAGGACACAGGGACGATTGGAAAGATTTGTGCTCCATGATCACGACGATGGGATGGCTGAAGCCCCACGTGATGAG	TGCAGAGGCGCGGGTAGGGGGCGACATTCGTTCGATCACGAGACGTAGGCGGAATCCGAACATTCCAGTGGAACTGACGCCTCCCTACTGATCCAGTGCAGGAGGTTAGACCGATGGTGTTGCAAGCTCAGTAATTACAGCATCAGGCGACACAGATCCGAACCAAACCAGAGCCCGGCCTTCACAAAAAGCGTGTGAATCCGACTCTTACGAAATGGTGTTTTCCCCCCAAAACATGATATTGCGGTATATGCGGTGCGA
102109	46	2196	0.1756	LFMM, RDA	nohit	na	na	na	Yes	72.1	na	na	na	TGCAGGCCTACTAGAAATACCCGTACGAGTTCTACGGAGATTGGTATAGGGGTTTTGTGTTCTGGGAGTTCACGATATATACGCAGGGCCGTTTACGAGTGTAGTGGATGACGTCGATCTTCACTTTGCTCCGGAATCTCGGTACTTCCCTTGGAATTCGACAAGATAATATGATTCTTGGCTCCACGACTTACTCTTCATGAGATCTGACCCTCAAAGCACTGCTTCTCATGAGCACA
15755	104	402	0.1634	LFMM, RDA	nohit	na	na	na	Yes	80.6	na	na	na	TGCAGACGATTTGTGCCCAGCGATCCACGGGGGACAATTTATGGCCTCTCAAGAGCTCCAAGTAGTTCATCATTAACACGAGTTACCAAAAGTAACCTTTTTGGTTCTGGGGACTACCCAGATAAGCTCCTAATTCACCAAGCACTGCACTAAGTTTCTAACTCGTCAGGCAGGAAATTACCCCGTGACATGTATAC
15755	18	401	0.1634	LFMM, RDA	nohit	na	na	na	Yes	80.6	na	na	na	TGCAGACGATTTGTGCCCAGCGATCCACGGGGGACAATTTATGGCCTCTCAAGAGCTCCAAGTAGTTCATCATTAACACGAGTTACCAAAAGTAACCTTTTTGGTTCTGGGGACTACCCAGATAAGCTCCTAATTCACCAAGCACTGCACTAAGTTTCTAACTCGTCAGGCAGGAAATTACCCCGTGACATGTATAC
29164	66	721	0.1514	LFMM, RDA	scf7180001375818	evm.model.scf7180001375818.1	2340 upstream	na	na	na	na	na	GACTCTGAACATAGCAGCTGCTTCAACACGCCTGTCCAAGGTGACAGCTACGGGCCATCCTCCCCATGGTCTGGGCCTTATCGGAATTCGCCACAGACAACGTCGATGTCGGGCGTAGGCGCGGCCGCGGGCGTGAGAGACCGAAAATCAGCTGACGGTGGAGAAGCCCGAAAACCCGAAGGACCGACACAAGGCGTCGCCCAGGCGGGGGACAGCATCCCTGGGCGGC	TGCAGCAGGCCATTATGTGGAAGCTGTCGAAATGTGTTGGAGAGTCACGGTGTAGATGCCGACGAGCTACAATGGAGTAGCGAGTGTGCAATGGTCGCGCTGGCTGATCTATAGCTCTATGCGTAGCACCCGTGCGAAGGATACCATTGCACTACTGTAGTTCAGGTGGTATGTTTACATACAGGCTCATGCCGTTGTTTGAAGGCAGTCTTT
97622	33	2088	0.1995	LFMM	scf7180001335281	na	na	na	Yes	87.5	na	na	na	TGCAGCTATGGCAACGTTGACGTGTCGGTCGTTTATATTATGCTCATACATCGGTCTACTGGTATAGTTACACGAGGTACCACCTCGGCGCTGTCGTTGCGCTGTTCGTCTTCGTGAAGGTAACCGAATGACTCGTGTACCGCTGGTCTGTGCATATGCACACTGCTACACGATCAGACGAAAAGTGTTGGCTTATTCTTCCATGAAGTGCATGGAGATTATCCTGCTAGGGAGTTCAATAAGCTCGATCAATCGAGGGAATTCAACATGTC
97622	193	2087	0.1965	LFMM	scf7180001335281	na	na	na	Yes	87.5	na	na	na	TGCAGCTATGGCAACGTTGACGTGTCGGTCGTTTATATTATGCTCATACATCGGTCTACTGGTATAGTTACACGAGGTACCACCTCGGCGCTGTCGTTGCGCTGTTCGTCTTCGTGAAGGTAACCGAATGACTCGTGTACCGCTGGTCTGTGCATATGCACACTGCTACACGATCAGACGAAAAGTGTTGGCTTATTCTTCCATGAAGTGCATGGAGATTATCCTGCTAGGGAGTTCAATAAGCTCGATCAATCGAGGGAATTCAACATGTC
7240	116	215	0.1889	LFMM	scf7180001335281	na	na	na	Yes	86.5	na	na	na	TGCAGGTTAGTTTGCTGTACAAGGGTGCAAACGGGTATACGAACAGCACGTATCGCTGTCGATCGCAGCACGAACGCTATACAACCGCAAAAAGAAAAAGAAAAAAATCACAAACAGTTGGCGGCAAGAAACGAGACGTCCGAGCAGCCAAGCGCCATACTAGTATATGGCATGATCATCATTAGATTAATAGCCATATCGTAATCGTGGTTCCGGAGGCGGAAAAAAAAAAAAAGTTGGCCATTTGAATGGGAGCATAAGCTCTTGATTACACTACATGCAACATAAACGTAAAAAAAAACGCGAATAGGCAAACAACTGTAGTAGTACCATAGACGCACGGCAAAAATAACTCGGATGTGACTGGTAAGGCAAAGTCAGGCATGTTCGTCGGCATGC…
7240	117	216	0.1889	LFMM	scf7180001335281	na	na	na	Yes	86.5	na	na	na	TGCAGGTTAGTTTGCTGTACAAGGGTGCAAACGGGTATACGAACAGCACGTATCGCTGTCGATCGCAGCACGAACGCTATACAACCGCAAAAAGAAAAAGAAAAAAATCACAAACAGTTGGCGGCAAGAAACGAGACGTCCGAGCAGCCAAGCGCCATACTAGTATATGGCATGATCATCATTAGATTAATAGCCATATCGTAATCGTGGTTCCGGAGGCGGAAAAAAAAAAAAAGTTGGCCATTTGAATGGGAGCATAAGCTCTTGATTACACTACATGCAACATAAACGTAAAAAAAAACGCGAATAGGCAAACAACTGTAGTAGTACCATAGACGCACGGCAAAAATAACTCGGATGTGACTGGTAAGGCAAAGTCAGGCATGTTCGTCGGCATGC…
7240	139	218	0.1889	LFMM	scf7180001335281	na	na	na	Yes	86.5	na	na	na	TGCAGGTTAGTTTGCTGTACAAGGGTGCAAACGGGTATACGAACAGCACGTATCGCTGTCGATCGCAGCACGAACGCTATACAACCGCAAAAAGAAAAAGAAAAAAATCACAAACAGTTGGCGGCAAGAAACGAGACGTCCGAGCAGCCAAGCGCCATACTAGTATATGGCATGATCATCATTAGATTAATAGCCATATCGTAATCGTGGTTCCGGAGGCGGAAAAAAAAAAAAAGTTGGCCATTTGAATGGGAGCATAAGCTCTTGATTACACTACATGCAACATAAACGTAAAAAAAAACGCGAATAGGCAAACAACTGTAGTAGTACCATAGACGCACGGCAAAAATAACTCGGATGTGACTGGTAAGGCAAAGTCAGGCATGTTCGTCGGCATGC…
224233	163	4827	0.1876	LFMM	scf7180001288717	evm.model.scf7180001288717.1	1445 downstream	CBJ28857.1 expressed unknown protein [Ectocarpus siliculosus]	Yes	100	Yes	100	ATGGATGTAGCGAACCGGCGATCGTTCTTCCTCGGAATCCGGCGAGTTGTGCTGCTAGCTCAGGTGGTGGAGCTGATCATCGCTTGCTCTTGGCAAGCCGCTTTCCCCTACGCAGGAGTTGCAGGTTTCATCGCCGGTGGCAGGGACTCTGCGACCACAACCTCGGAGGGGCGGGGGGGGGATGGCACGGGGCGGCTGGGACTCGCCATCGCGGCATCATTGGCACAAGCTGCGGTGTACACAATCATGCTCGCGTTTTTTGGGTGTGACAGGGTTGTGTTGAGGGCTGTGAACGTGACGGGGTGGGAACACGGGGCTGCCGCAGTGTGGGTACTGACGAGGGCGTTCGGTGCCGCCGGCAAGCTGCCCCGTCTGGCCGCTTGCGTCTGGTTGGCTGGG…	TGCAGGAGGATCATCTCTGCAAGCTTGGAAGAGATCTCACTGAAGCGCTTTCCACGGAGCCAGGAAGGAGACGGGAGGGCTTGCCGCCAGACGTCGTGGCGAGAGTTGCGTCTTTGGCGGATACGGATTGGACTGCTTGCCTTGAACGTCACGTTGACTTGATGAGGTACGGTCCAGTGCATATGGGCGGGAATCGCTGTAGATGTGCCCTCTGTATTGCAGATTGGCCGCAGAAAAGGCTACCGGCACAAGAGGTCGTGGATAAATCGCCACGATAACTGCGGGACGCCGCATGGTGGCGTGGGGGCATGAAGTCATGCTTATGGAGGCGGTCAGCTCTACTGCAAATAGGAATGCTGCACGACGCAGACCTCTTTTAATACAGCTGAAGGGATGGAG…
224233	163	4827	0.1876	LFMM	scf7180001288717	evm.model.scf7180001288717.2	5724 upstream	CBJ28858.1 expressed unknown protein [Ectocarpus siliculosus]	Yes	100	Yes	99.8	ATGAACGACGCGGCTTCCCAAGGATATACCGGCACGTGGGAAGAATTCGAAGCTCGAGACAAGACAAACCTGGCCGCCCTGCCGGATGCTGTAAGGGCGATCGTGGAGGAGTGCAGAGCACAATCTAAGCCTGCTTCTGGGAAAGATGATTTGGCGGTTGACGGCCAGGAACTGCCATACCCGTGTCGGATGTATGAGGCGGTGCCGGGGGAAGAAGAATTGCTCCAATTGCAGTGGATGAGGATCGATATGTCCAACATGGACAGCGAGCAATGCTGGGGAGAGGCTTCCGGCTGCGACGAGGAATACGACTGTGGACCCGACTCCGGAGTGTTGCTACCGGCGGTGTACAGATTGGATCCCGCACAGTTCTTCCCGCTGACATATGTGGGGCTTCCG…	TGCAGGAGGATCATCTCTGCAAGCTTGGAAGAGATCTCACTGAAGCGCTTTCCACGGAGCCAGGAAGGAGACGGGAGGGCTTGCCGCCAGACGTCGTGGCGAGAGTTGCGTCTTTGGCGGATACGGATTGGACTGCTTGCCTTGAACGTCACGTTGACTTGATGAGGTACGGTCCAGTGCATATGGGCGGGAATCGCTGTAGATGTGCCCTCTGTATTGCAGATTGGCCGCAGAAAAGGCTACCGGCACAAGAGGTCGTGGATAAATCGCCACGATAACTGCGGGACGCCGCATGGTGGCGTGGGGGCATGAAGTCATGCTTATGGAGGCGGTCAGCTCTACTGCAAATAGGAATGCTGCACGACGCAGACCTCTTTTAATACAGCTGAAGGGATGGAG…
224233	163	4827	0.1876	LFMM	scf7180001288717	evm.model.scf7180001288717.3	6016 upstream	CBJ28859.1 conserved unknown protein [Ectocarpus siliculosus]	Yes	100	Yes	99.8	ATGATCACGGCATTGGTGTTCATGCTGGTGTTCGAAATGGTGTCGTCGTTTGGTTGCTTGCCGCGATCGAGCGCGCTGTCACAGTGCGCAGGAAGAGCCGAACGCTCGATGCGGCGTAATTTCTGCAGCGAAATCTCCAACAGCCGTCCATCATGTCGTACGACATCATCATCGCGAAGGAGGGAGCTTACCTGCGGCTTGCAGGTCACAGTGCGTATACGGGGCAAGAAGAGTCGTGAAGACGACTATACGAACCAGGCATACGATGAGTACGTGAGGCGCTTACGACCTGTCATGGCCTTGGACACCCAGTGGCATAAGACCGACGAGGAGCTCGAAACGGCCGTGCGCAAAGACACAGGAGTAGTGGTGTGCTTGGATGAAGGCGGGCGTCAGATG…	TGCAGGAGGATCATCTCTGCAAGCTTGGAAGAGATCTCACTGAAGCGCTTTCCACGGAGCCAGGAAGGAGACGGGAGGGCTTGCCGCCAGACGTCGTGGCGAGAGTTGCGTCTTTGGCGGATACGGATTGGACTGCTTGCCTTGAACGTCACGTTGACTTGATGAGGTACGGTCCAGTGCATATGGGCGGGAATCGCTGTAGATGTGCCCTCTGTATTGCAGATTGGCCGCAGAAAAGGCTACCGGCACAAGAGGTCGTGGATAAATCGCCACGATAACTGCGGGACGCCGCATGGTGGCGTGGGGGCATGAAGTCATGCTTATGGAGGCGGTCAGCTCTACTGCAAATAGGAATGCTGCACGACGCAGACCTCTTTTAATACAGCTGAAGGGATGGAG…
224233	163	4827	0.1876	LFMM	scf7180001288717	evm.model.scf7180001288717.4	13340 upstream	CBJ28860.1 conserved unknown protein [Ectocarpus siliculosus];CBJ28860.1 conserved unknown protein [Ectocarpus siliculosus];CBJ28860.1 conserved unknown protein [Ectocarpus siliculosus]	Yes	100	Yes	100	ATGGACCTCCTCAAAGCCGAGATGGACAGGAAAAAGCAGCGAACATCCGAGCTCGTCGCGAGAGCAGGGGGAGAGAAAGGGGGGAGACGATTTGTTCGTCGCGGGGAAGCGGCGAGGCTTGAGAAGGAGGAACGGCAAAGCAAGCAGGCGGAGTTGATCAAGTTGAGGGAAGAGAAGAAACGCAAGCGCGAAATCGAGGAGCAGCAACGGGAAGACGAGGATGAGAGGCGAAAGAAGAGCTCGACAGGTTCCAAGAAGAAAGCAAAGGAATCGGCTGCCACCACGAAGGGCGAAGAAAAGGAGGATGCGTCGGCGGTAGCTGAGGCGGAGGAAGCGGTCGTTTCGGCGAACGAGGTGCCGGCGAGAGAGGCTAAGGCTCGCCTTCGCGCTATGGGTCTC…	TGCAGGAGGATCATCTCTGCAAGCTTGGAAGAGATCTCACTGAAGCGCTTTCCACGGAGCCAGGAAGGAGACGGGAGGGCTTGCCGCCAGACGTCGTGGCGAGAGTTGCGTCTTTGGCGGATACGGATTGGACTGCTTGCCTTGAACGTCACGTTGACTTGATGAGGTACGGTCCAGTGCATATGGGCGGGAATCGCTGTAGATGTGCCCTCTGTATTGCAGATTGGCCGCAGAAAAGGCTACCGGCACAAGAGGTCGTGGATAAATCGCCACGATAACTGCGGGACGCCGCATGGTGGCGTGGGGGCATGAAGTCATGCTTATGGAGGCGGTCAGCTCTACTGCAAATAGGAATGCTGCACGACGCAGACCTCTTTTAATACAGCTGAAGGGATGGAG…
224233	163	4827	0.1876	LFMM	scf7180001288717	evm.model.scf7180001288717.5	13593 upstream	CBJ28861.1 conserved unknown protein [Ectocarpus siliculosus]	Yes	100	Yes	99.9	ATGGCGAATGGTGGTTACGCGCGTAGCTTAGTGCGGATAACACCGCGGCTGGCGTTGCTTACCGTGTTGGGATTCCTCAGCTGTAATGGTGGGATGGCGTTCGTCCGACCCGTACAACGACCTCACAGCATCTCGGTTGTCCACAGGACTTCTCACCACGGTCGCAGCCGGTGTGCGGTGCCCCCCTGCCGGTCAGCGCCGAGCATGACCAGCAACGACCACGACAGAGAAACAACCACAACTCCCTCGTGGTCTGTGCTTGGGACCGCGGCCGCGTGCCTCGCGACGGCGACGATCGCATCCTCGTCTTTGCCCGCGGATGCGTTCCCCATCTCCGAGCTGTCGCTAGGGCGCTCGGAAAGGCACGGGGCGCCGACGCTGATGGTTCTTGCCGAGGCC…	TGCAGGAGGATCATCTCTGCAAGCTTGGAAGAGATCTCACTGAAGCGCTTTCCACGGAGCCAGGAAGGAGACGGGAGGGCTTGCCGCCAGACGTCGTGGCGAGAGTTGCGTCTTTGGCGGATACGGATTGGACTGCTTGCCTTGAACGTCACGTTGACTTGATGAGGTACGGTCCAGTGCATATGGGCGGGAATCGCTGTAGATGTGCCCTCTGTATTGCAGATTGGCCGCAGAAAAGGCTACCGGCACAAGAGGTCGTGGATAAATCGCCACGATAACTGCGGGACGCCGCATGGTGGCGTGGGGGCATGAAGTCATGCTTATGGAGGCGGTCAGCTCTACTGCAAATAGGAATGCTGCACGACGCAGACCTCTTTTAATACAGCTGAAGGGATGGAG…
224233	191	4828	0.1876	LFMM	scf7180001288717	evm.model.scf7180001288717.1	1445 downstream	CBJ28857.1 expressed unknown protein [Ectocarpus siliculosus]	Yes	100	Yes	100	ATGGATGTAGCGAACCGGCGATCGTTCTTCCTCGGAATCCGGCGAGTTGTGCTGCTAGCTCAGGTGGTGGAGCTGATCATCGCTTGCTCTTGGCAAGCCGCTTTCCCCTACGCAGGAGTTGCAGGTTTCATCGCCGGTGGCAGGGACTCTGCGACCACAACCTCGGAGGGGCGGGGGGGGGATGGCACGGGGCGGCTGGGACTCGCCATCGCGGCATCATTGGCACAAGCTGCGGTGTACACAATCATGCTCGCGTTTTTTGGGTGTGACAGGGTTGTGTTGAGGGCTGTGAACGTGACGGGGTGGGAACACGGGGCTGCCGCAGTGTGGGTACTGACGAGGGCGTTCGGTGCCGCCGGCAAGCTGCCCCGTCTGGCCGCTTGCGTCTGGTTGGCTGGG…	TGCAGGAGGATCATCTCTGCAAGCTTGGAAGAGATCTCACTGAAGCGCTTTCCACGGAGCCAGGAAGGAGACGGGAGGGCTTGCCGCCAGACGTCGTGGCGAGAGTTGCGTCTTTGGCGGATACGGATTGGACTGCTTGCCTTGAACGTCACGTTGACTTGATGAGGTACGGTCCAGTGCATATGGGCGGGAATCGCTGTAGATGTGCCCTCTGTATTGCAGATTGGCCGCAGAAAAGGCTACCGGCACAAGAGGTCGTGGATAAATCGCCACGATAACTGCGGGACGCCGCATGGTGGCGTGGGGGCATGAAGTCATGCTTATGGAGGCGGTCAGCTCTACTGCAAATAGGAATGCTGCACGACGCAGACCTCTTTTAATACAGCTGAAGGGATGGAG…
224233	191	4828	0.1876	LFMM	scf7180001288717	evm.model.scf7180001288717.2	5724 upstream	CBJ28858.1 expressed unknown protein [Ectocarpus siliculosus]	Yes	100	Yes	99.8	ATGAACGACGCGGCTTCCCAAGGATATACCGGCACGTGGGAAGAATTCGAAGCTCGAGACAAGACAAACCTGGCCGCCCTGCCGGATGCTGTAAGGGCGATCGTGGAGGAGTGCAGAGCACAATCTAAGCCTGCTTCTGGGAAAGATGATTTGGCGGTTGACGGCCAGGAACTGCCATACCCGTGTCGGATGTATGAGGCGGTGCCGGGGGAAGAAGAATTGCTCCAATTGCAGTGGATGAGGATCGATATGTCCAACATGGACAGCGAGCAATGCTGGGGAGAGGCTTCCGGCTGCGACGAGGAATACGACTGTGGACCCGACTCCGGAGTGTTGCTACCGGCGGTGTACAGATTGGATCCCGCACAGTTCTTCCCGCTGACATATGTGGGGCTTCCG…	TGCAGGAGGATCATCTCTGCAAGCTTGGAAGAGATCTCACTGAAGCGCTTTCCACGGAGCCAGGAAGGAGACGGGAGGGCTTGCCGCCAGACGTCGTGGCGAGAGTTGCGTCTTTGGCGGATACGGATTGGACTGCTTGCCTTGAACGTCACGTTGACTTGATGAGGTACGGTCCAGTGCATATGGGCGGGAATCGCTGTAGATGTGCCCTCTGTATTGCAGATTGGCCGCAGAAAAGGCTACCGGCACAAGAGGTCGTGGATAAATCGCCACGATAACTGCGGGACGCCGCATGGTGGCGTGGGGGCATGAAGTCATGCTTATGGAGGCGGTCAGCTCTACTGCAAATAGGAATGCTGCACGACGCAGACCTCTTTTAATACAGCTGAAGGGATGGAG…
224233	191	4828	0.1876	LFMM	scf7180001288717	evm.model.scf7180001288717.3	6016 upstream	CBJ28859.1 conserved unknown protein [Ectocarpus siliculosus]	Yes	100	Yes	99.8	ATGATCACGGCATTGGTGTTCATGCTGGTGTTCGAAATGGTGTCGTCGTTTGGTTGCTTGCCGCGATCGAGCGCGCTGTCACAGTGCGCAGGAAGAGCCGAACGCTCGATGCGGCGTAATTTCTGCAGCGAAATCTCCAACAGCCGTCCATCATGTCGTACGACATCATCATCGCGAAGGAGGGAGCTTACCTGCGGCTTGCAGGTCACAGTGCGTATACGGGGCAAGAAGAGTCGTGAAGACGACTATACGAACCAGGCATACGATGAGTACGTGAGGCGCTTACGACCTGTCATGGCCTTGGACACCCAGTGGCATAAGACCGACGAGGAGCTCGAAACGGCCGTGCGCAAAGACACAGGAGTAGTGGTGTGCTTGGATGAAGGCGGGCGTCAGATG…	TGCAGGAGGATCATCTCTGCAAGCTTGGAAGAGATCTCACTGAAGCGCTTTCCACGGAGCCAGGAAGGAGACGGGAGGGCTTGCCGCCAGACGTCGTGGCGAGAGTTGCGTCTTTGGCGGATACGGATTGGACTGCTTGCCTTGAACGTCACGTTGACTTGATGAGGTACGGTCCAGTGCATATGGGCGGGAATCGCTGTAGATGTGCCCTCTGTATTGCAGATTGGCCGCAGAAAAGGCTACCGGCACAAGAGGTCGTGGATAAATCGCCACGATAACTGCGGGACGCCGCATGGTGGCGTGGGGGCATGAAGTCATGCTTATGGAGGCGGTCAGCTCTACTGCAAATAGGAATGCTGCACGACGCAGACCTCTTTTAATACAGCTGAAGGGATGGAG…
224233	191	4828	0.1876	LFMM	scf7180001288717	evm.model.scf7180001288717.4	13340 upstream	CBJ28860.1 conserved unknown protein [Ectocarpus siliculosus];CBJ28860.1 conserved unknown protein [Ectocarpus siliculosus];CBJ28860.1 conserved unknown protein [Ectocarpus siliculosus]	Yes	100	Yes	100	ATGGACCTCCTCAAAGCCGAGATGGACAGGAAAAAGCAGCGAACATCCGAGCTCGTCGCGAGAGCAGGGGGAGAGAAAGGGGGGAGACGATTTGTTCGTCGCGGGGAAGCGGCGAGGCTTGAGAAGGAGGAACGGCAAAGCAAGCAGGCGGAGTTGATCAAGTTGAGGGAAGAGAAGAAACGCAAGCGCGAAATCGAGGAGCAGCAACGGGAAGACGAGGATGAGAGGCGAAAGAAGAGCTCGACAGGTTCCAAGAAGAAAGCAAAGGAATCGGCTGCCACCACGAAGGGCGAAGAAAAGGAGGATGCGTCGGCGGTAGCTGAGGCGGAGGAAGCGGTCGTTTCGGCGAACGAGGTGCCGGCGAGAGAGGCTAAGGCTCGCCTTCGCGCTATGGGTCTC…	TGCAGGAGGATCATCTCTGCAAGCTTGGAAGAGATCTCACTGAAGCGCTTTCCACGGAGCCAGGAAGGAGACGGGAGGGCTTGCCGCCAGACGTCGTGGCGAGAGTTGCGTCTTTGGCGGATACGGATTGGACTGCTTGCCTTGAACGTCACGTTGACTTGATGAGGTACGGTCCAGTGCATATGGGCGGGAATCGCTGTAGATGTGCCCTCTGTATTGCAGATTGGCCGCAGAAAAGGCTACCGGCACAAGAGGTCGTGGATAAATCGCCACGATAACTGCGGGACGCCGCATGGTGGCGTGGGGGCATGAAGTCATGCTTATGGAGGCGGTCAGCTCTACTGCAAATAGGAATGCTGCACGACGCAGACCTCTTTTAATACAGCTGAAGGGATGGAG…
224233	191	4828	0.1876	LFMM	scf7180001288717	evm.model.scf7180001288717.5	13593 upstream	CBJ28861.1 conserved unknown protein [Ectocarpus siliculosus]	Yes	100	Yes	99.9	ATGGCGAATGGTGGTTACGCGCGTAGCTTAGTGCGGATAACACCGCGGCTGGCGTTGCTTACCGTGTTGGGATTCCTCAGCTGTAATGGTGGGATGGCGTTCGTCCGACCCGTACAACGACCTCACAGCATCTCGGTTGTCCACAGGACTTCTCACCACGGTCGCAGCCGGTGTGCGGTGCCCCCCTGCCGGTCAGCGCCGAGCATGACCAGCAACGACCACGACAGAGAAACAACCACAACTCCCTCGTGGTCTGTGCTTGGGACCGCGGCCGCGTGCCTCGCGACGGCGACGATCGCATCCTCGTCTTTGCCCGCGGATGCGTTCCCCATCTCCGAGCTGTCGCTAGGGCGCTCGGAAAGGCACGGGGCGCCGACGCTGATGGTTCTTGCCGAGGCC…	TGCAGGAGGATCATCTCTGCAAGCTTGGAAGAGATCTCACTGAAGCGCTTTCCACGGAGCCAGGAAGGAGACGGGAGGGCTTGCCGCCAGACGTCGTGGCGAGAGTTGCGTCTTTGGCGGATACGGATTGGACTGCTTGCCTTGAACGTCACGTTGACTTGATGAGGTACGGTCCAGTGCATATGGGCGGGAATCGCTGTAGATGTGCCCTCTGTATTGCAGATTGGCCGCAGAAAAGGCTACCGGCACAAGAGGTCGTGGATAAATCGCCACGATAACTGCGGGACGCCGCATGGTGGCGTGGGGGCATGAAGTCATGCTTATGGAGGCGGTCAGCTCTACTGCAAATAGGAATGCTGCACGACGCAGACCTCTTTTAATACAGCTGAAGGGATGGAG…
97622	121	2086	0.1801	LFMM	scf7180001335281	na	na	na	Yes	87.5	na	na	na	TGCAGCTATGGCAACGTTGACGTGTCGGTCGTTTATATTATGCTCATACATCGGTCTACTGGTATAGTTACACGAGGTACCACCTCGGCGCTGTCGTTGCGCTGTTCGTCTTCGTGAAGGTAACCGAATGACTCGTGTACCGCTGGTCTGTGCATATGCACACTGCTACACGATCAGACGAAAAGTGTTGGCTTATTCTTCCATGAAGTGCATGGAGATTATCCTGCTAGGGAGTTCAATAAGCTCGATCAATCGAGGGAATTCAACATGTC
97622	79	2089	0.1801	LFMM	scf7180001335281	na	na	na	Yes	87.5	na	na	na	TGCAGCTATGGCAACGTTGACGTGTCGGTCGTTTATATTATGCTCATACATCGGTCTACTGGTATAGTTACACGAGGTACCACCTCGGCGCTGTCGTTGCGCTGTTCGTCTTCGTGAAGGTAACCGAATGACTCGTGTACCGCTGGTCTGTGCATATGCACACTGCTACACGATCAGACGAAAAGTGTTGGCTTATTCTTCCATGAAGTGCATGGAGATTATCCTGCTAGGGAGTTCAATAAGCTCGATCAATCGAGGGAATTCAACATGTC
172497	130	3774	0.1743	LFMM	scf7180001322046	evm.model.scf7180001322046.1	4039 upstream	CBJ28173.1 conserved unknown protein [Ectocarpus siliculosus]	Yes	71.1	Yes	100	ATGGTGGACGCTATTCTACGAGACACCGAGCACCAGGAGGCCGCCGTGGAGCTGGTGCCGTACTTACTGGCATCGTTTGGGCACCCGAGCAGGATCGACTATGGGACAGGCCACGAAACTACGTTTGTCGTGTGGCTTTGTTGCCTGTTCAAACTGGGCTCGCTCACCAAGGATGACTTGGCGCCGGCAGTGCTTCAGATCTTCACCAGCTATCTGCAGGTGATGCGAAGGCTACAAACCGTGTACATGCTCGAACCTGCAGGCTCGCACGGGGTGTGGGGCCTGGACGACTATCACTGTCTTCCTTTCTTGTGGGGGAGTGCTCAGCTCATCGATCATCCATCAATCAGACCGCACGATGTGCTCGATGATGACGTTTTACGAGAAGGAAAGTGTGAC…	TGCAGTTTGCGTTTAGGCGTTTTTAGGCGTTGTGGCCATTGATGCTCGCTTTTCGTACGAGCTGCGTAATTTCACGTTCTTCCCTGGAATAGTCATACGTTTCTTCGATCTCGCCTTGTCCCGTCGAAATACCAGGAAAGTGTGACTACCTATACCTGGGCGCCGTCGACTTCGTCAAGAGTCTCAAGAAGGGCGCTGCGTTCGGAGAATGCTGCCCAATGTTGAACGACATTTCACAGCTACCTTCCTGGAACAAGGTCAACAAAGGCATGTAGGG
153408	284	3289	0.1608	LFMM	scf7180001302403	evm.model.scf7180001302403.1	80 upstream	na	Yes	27.3	Yes	96.6	ATGGTTCGCGGAGGCGAGCACAGCAGCAACCCCGACGAAGCAGAAGGGGTCGGCGCTGGCGATGGGGCACAAAATACCGAACGTCAAGGTGAACAGCCTCGATATTTTCGTGATTTTCCTCCCCCTAGGGCGAGGGACCAGCAGGACGGAGGCCATGCAGCCGCCGACAAGATTGAGAAGATTGCTGCCGACTTTCGGGCGAAGACGGACGATCTCGCCGCCGACGTGCGCGCTCGGCGCGAGGCGATTGCTGCGGACTTGAAGGCAAAGCAGGAGAAGATCACGGACGAAGTTTTGAGGGATCGCTCCCCAGAAGCCTTCGGCGAGCTCGGAGGACACCACTCGCCGTACGACTCGACCACCGCGGTGCGTGTTCCGTCTTGA	TGCAGACAAACGCTCCCGAAAAAGGGAATGTCAGTTAATGATAACGGTTCTGGTGTGTTGGGGTACTTCCAGGATCCTAGCATTAGTTTAGTCTACGCACGTACTGTATAATAGTATTTCGGTACGTGATACGTATAACAACGGGGACACGTGCGAGGTACTTTTTATGGCGGGTTAGGGCCGTTCCTAACGAAGAAAAACGACGTCACGATTCATTCATTACAAGTTACCGTAAAGACTTTATGGTAACTTGTAATGAATGAATGAATGAGCGTCACGATTCGCGACATTTGAGCATGGACAAATATCACGATTCATG
153408	284	3289	0.1608	LFMM	scf7180001302403	evm.model.scf7180001302403.2	11652 upstream	na	Yes	27.3	Yes	99.9	ATGGCAGCTGCAGTGGCTCCTGTGCGAAGGGTTGCGCTTCAGCGATCGAGCGCAATTGGAGCAGGAGCAGCGAGAGCGATGTCGACGGACAAACAGATAACTGTCCCCTTCACCAAGGACATCGACACGCACAACCTGACGTTGCCATTGCCCGCTGAAGCCACGACGAACCGCGAGGAGCTTATGTCTTACTTCAAGCTGATGTACACCATGCGACGGATGGAGATCACGTGCGACACGGAGTACAAGGCACGTACAATCCGTGGGTTTTGTCACTTGTACGATGGGCAGGAGGCGGTGGCAACAGGGGTAGAGGCCGCATTGAACCATCAGGACTCTTGGATCACCTCGTACCGATGCCACTGCACGGCACTAGCGCGCGGGGGTACGGTGGAGTCC…	TGCAGACAAACGCTCCCGAAAAAGGGAATGTCAGTTAATGATAACGGTTCTGGTGTGTTGGGGTACTTCCAGGATCCTAGCATTAGTTTAGTCTACGCACGTACTGTATAATAGTATTTCGGTACGTGATACGTATAACAACGGGGACACGTGCGAGGTACTTTTTATGGCGGGTTAGGGCCGTTCCTAACGAAGAAAAACGACGTCACGATTCATTCATTACAAGTTACCGTAAAGACTTTATGGTAACTTGTAATGAATGAATGAATGAGCGTCACGATTCGCGACATTTGAGCATGGACAAATATCACGATTCATG
153408	29	3288	0.1608	LFMM	scf7180001302403	evm.model.scf7180001302403.1	80 upstream	na	Yes	27.3	Yes	96.6	ATGGTTCGCGGAGGCGAGCACAGCAGCAACCCCGACGAAGCAGAAGGGGTCGGCGCTGGCGATGGGGCACAAAATACCGAACGTCAAGGTGAACAGCCTCGATATTTTCGTGATTTTCCTCCCCCTAGGGCGAGGGACCAGCAGGACGGAGGCCATGCAGCCGCCGACAAGATTGAGAAGATTGCTGCCGACTTTCGGGCGAAGACGGACGATCTCGCCGCCGACGTGCGCGCTCGGCGCGAGGCGATTGCTGCGGACTTGAAGGCAAAGCAGGAGAAGATCACGGACGAAGTTTTGAGGGATCGCTCCCCAGAAGCCTTCGGCGAGCTCGGAGGACACCACTCGCCGTACGACTCGACCACCGCGGTGCGTGTTCCGTCTTGA	TGCAGACAAACGCTCCCGAAAAAGGGAATGTCAGTTAATGATAACGGTTCTGGTGTGTTGGGGTACTTCCAGGATCCTAGCATTAGTTTAGTCTACGCACGTACTGTATAATAGTATTTCGGTACGTGATACGTATAACAACGGGGACACGTGCGAGGTACTTTTTATGGCGGGTTAGGGCCGTTCCTAACGAAGAAAAACGACGTCACGATTCATTCATTACAAGTTACCGTAAAGACTTTATGGTAACTTGTAATGAATGAATGAATGAGCGTCACGATTCGCGACATTTGAGCATGGACAAATATCACGATTCATG
153408	29	3288	0.1608	LFMM	scf7180001302403	evm.model.scf7180001302403.2	11652 upstream	na	Yes	27.3	Yes	99.9	ATGGCAGCTGCAGTGGCTCCTGTGCGAAGGGTTGCGCTTCAGCGATCGAGCGCAATTGGAGCAGGAGCAGCGAGAGCGATGTCGACGGACAAACAGATAACTGTCCCCTTCACCAAGGACATCGACACGCACAACCTGACGTTGCCATTGCCCGCTGAAGCCACGACGAACCGCGAGGAGCTTATGTCTTACTTCAAGCTGATGTACACCATGCGACGGATGGAGATCACGTGCGACACGGAGTACAAGGCACGTACAATCCGTGGGTTTTGTCACTTGTACGATGGGCAGGAGGCGGTGGCAACAGGGGTAGAGGCCGCATTGAACCATCAGGACTCTTGGATCACCTCGTACCGATGCCACTGCACGGCACTAGCGCGCGGGGGTACGGTGGAGTCC…	TGCAGACAAACGCTCCCGAAAAAGGGAATGTCAGTTAATGATAACGGTTCTGGTGTGTTGGGGTACTTCCAGGATCCTAGCATTAGTTTAGTCTACGCACGTACTGTATAATAGTATTTCGGTACGTGATACGTATAACAACGGGGACACGTGCGAGGTACTTTTTATGGCGGGTTAGGGCCGTTCCTAACGAAGAAAAACGACGTCACGATTCATTCATTACAAGTTACCGTAAAGACTTTATGGTAACTTGTAATGAATGAATGAATGAGCGTCACGATTCGCGACATTTGAGCATGGACAAATATCACGATTCATG
44192	192	986	0.097	LFMM	scf7180001338053	na	na	na	Yes	79.6	na	na	na	TGCAGGTCACTCGTCACTCTGCTTCCAACATCTATCCGCCAGATGCATAAAACCAGAAGTTTATATTGGTAGACGAATCTCTATCATCTATGGGATATCATACCCTAAGGAGTATTCCACAAATCTATGGGTTATCTTGCCCTTCGAGAATATTCTATATCACAAGAATGTTCGTATGACAATACAAAACCTCGATTCTACGGGGTACCGGATCTTTATTCTATAGCCTAATAGCACACTCCATCACCTCAGTCCACCCTGAATAGTCGTGTAAGCATGTTGTC
32658	166	788	0.1717	RDA	scf7180001313141	na	na	na	na	na	na	na	na	TGCAGGTTTCGTGTTGTCCTTATTATACCCAAACGTCTACCTTGCCTCTGGTGGGTTCGGCGTCAGTTGGCCCGTAAGACGCTGTATGTCAACGTGCAAACTGTTCGCACGGCGGTAGGAGGTAATGAATCACCTCGCACAAGGGATTGCTTTGGTTGCGAGCAGGTGAAAACGTCGTTGTACCGCCCATGAAGCAGCCATGCTGC
77247	133	1662	0.1536	RDA	scf7180001285383	evm.model.scf7180001285383.1	298 downstream	CBJ32648.1 viral A-type inclusion protein [Ectocarpus siliculosus]	Yes	29.1	na	na	ATGGCGGAGTCGGGATCAAATTTGTCGGGCAGCTCTGCCGTCGAAACAACTACTATCGATAGAGGGGAGCGCTTCGACGATGGCGACGATGCGAGCAACGAGAGGGAGCTAGGATCTACTGGTGGTAGGGGGGTGGGAGAGAGGGTTGAGCTGCTCGGTCAGACGAGACCCCTCGGACGAGACGAGGATGCACCAGCGCTCGGGGAGACACTGGTGGAGCCAAATGAAGTCAACTTCAAAGCCCAGCAGCAACACCTTCAGCAGCTTGTCGTGTCGCTAGACAACGCCCTTGGCTCCCTCGTTCCCACCCGACATCAGCCTCCCGCGGTTCCCCACCGTACTTCCGCCGTGCCTCGGCAATCGAGATCTAGCAGGGACAGAGTGAGCAAGGCCCGACGC…	TGCAGCAGCCCCGTCTGCTGCTCGGCAAACACCCCGCTCCACAAATCACTCTGGCGAGACCAAAACTCCAGCCCTACCCCAGGGCCGCCGCCAGCTTTCTTCTCAGCGGCGCCTGCTAAGCCAGCGCCCCCGGGCACAGCAGTGGCTGAGTCCGCCGTCAGCGTTGACCCCAACGCCGGCCCTTCCTCGGTCATGGTACCACTCTGTTCCGAA
77247	133	1662	0.1536	RDA	scf7180001285383	evm.model.scf7180001285383.2	4403 upstream	CBJ32648.1 viral A-type inclusion protein [Ectocarpus siliculosus]	Yes	29.1	na	na	ATGCGAAGAAGGCCTTGCACTGAACGCACACGCTTGCCGCAGGCGAGGGGGCGCGAGCAGGAGACGAAGGAGCGACTGGCACTTTTGGAGGAGCAGCTGTCTGTTAAGGAAACTGCCCTTGGGCTCATGGAGGAAGATCTAGAAAAGGCGCGTCGCGATATCACCGAGCGCGAGGAGATGCTGCAGCGGGAGCGGCATTCGGCGGTAGCCAAGGTTCAGCGCGAGTCGGGCCTGGAGAAGGAGAAGCTGGACAAGGAAGTTGCTCGACTTAGGGAGGACAAGTTGAAGCTCGACGGACTAAATCGCGAAATGAACGACAGGGGAAGCCTGCTGCGAGAGGAGCTCCGACGAAAAGCCCAGCAGCTCTCTCGGCTTGAAGAGGACTCGAAACTCTCGCTC…	TGCAGCAGCCCCGTCTGCTGCTCGGCAAACACCCCGCTCCACAAATCACTCTGGCGAGACCAAAACTCCAGCCCTACCCCAGGGCCGCCGCCAGCTTTCTTCTCAGCGGCGCCTGCTAAGCCAGCGCCCCCGGGCACAGCAGTGGCTGAGTCCGCCGTCAGCGTTGACCCCAACGCCGGCCCTTCCTCGGTCATGGTACCACTCTGTTCCGAA
97131	67	2070	0.1475	RDA	scf7180001341126	na	na	na	Yes	72.9	na	na	na	TGCAGCTCAGTACTGCTGCTGTAGTTGGGCATCCCTTACCGATCAGCTCGTCCGGAAATTTAAGGATCGTTTGGGTATTAATACGACAATGAAAAAATTCTATTTTTTCGTAACCGTACAGACCGTGAAAAAAATCTTTCTTTTCCTACCCGTACAGCAGTACAAGCATCATGTCGTGTT
97131	70	2071	0.1475	RDA	scf7180001341126	na	na	na	Yes	72.9	na	na	na	TGCAGCTCAGTACTGCTGCTGTAGTTGGGCATCCCTTACCGATCAGCTCGTCCGGAAATTTAAGGATCGTTTGGGTATTAATACGACAATGAAAAAATTCTATTTTTTCGTAACCGTACAGACCGTGAAAAAAATCTTTCTTTTCCTACCCGTACAGCAGTACAAGCATCATGTCGTGTT
30062	35	740	0.135	RDA	nohit	na	na	na	Yes	76.5	na	na	na	TGCAGCTTGGTTGATGTATTCGGAAAACGGGAGTAATTGGCAAGCTGTACAACGTGCGGTCCGCTGACAAAAACGAGGGTGGTACAGTGGTTGTTTTGAAGTTTTAGGGATTCGACACATTTTTGTTGTGAGCTATGGAAGCAGGGAGGCCGAGCTGGAGAGACCTAATTGTTGTAGGTTTTTTAAAATTATTGGTTAGTGTTGATACGTTTTAACACTATCGCTGAGAGTAGTACGACCATGATACTATGGAGGAGGCTGAAAGACATTAGTAAATTTGGAGAGTACCATGTTTC
30062	68	741	0.1347	RDA	nohit	na	na	na	Yes	76.5	na	na	na	TGCAGCTTGGTTGATGTATTCGGAAAACGGGAGTAATTGGCAAGCTGTACAACGTGCGGTCCGCTGACAAAAACGAGGGTGGTACAGTGGTTGTTTTGAAGTTTTAGGGATTCGACACATTTTTGTTGTGAGCTATGGAAGCAGGGAGGCCGAGCTGGAGAGACCTAATTGTTGTAGGTTTTTTAAAATTATTGGTTAGTGTTGATACGTTTTAACACTATCGCTGAGAGTAGTACGACCATGATACTATGGAGGAGGCTGAAAGACATTAGTAAATTTGGAGAGTACCATGTTTC
116083	11	2520	0.1313	RDA	scf7180001349271	na	na	na	Yes	66.5	na	na	na	TGCAGCCTGCTGCTGCAATACGGGCAACACCTGCTGCTATCAAAACTGTCATTCGAAGGGAGCAATTATAACGCCCGTGATTGCTTGGCAGCGGCTTCCTATGCCACAGCGGCAATCCTCATTCCCGGCGCGACAACGACACACGAACGTGAACGTCGCTGCAACTTTCGGTCAGAACATGTATACAACAGTGTACACGCTTGCTTTTGATGGGCATG
78434	108	1679	0.1241	RDA	scf7180001297835	evm.model.scf7180001297835.1	2831 upstream	na	na	na	Yes	92.2	ATGTCGGGACGTGGCGATACCTTCATTTCGCCTATGACGTCTACCTCATCGAGTTACCGTCCATCGCCGAATCAAGGCGGCGACGGGAGACGTCGTGCACGATCAACGTTCTTTGACTTGCATGGCGGTTCTGCTGCCATCAGTTCTGAGATAAACACCGGCCCTGGAGCTGACGAAGCAAGATCTCCGGTTCTCCGAAGTTCCGCTGTTTCCCACCGAAGCTGGCCACCGGCCGTGCCTTCTCACGACAAGCGAGGGGAACTTCCAGGCGAGGCACAGAGAGACACAGACGCCGGGTTGGGGCATGTCACACCAGCAGAGGCCGCAAAGCCATCAGATCAGATGGACGAGAAGCCTCCAAATGGCACGAGCCTCGAGGTGGTCCGTGGCATGAGTGGT…	TGCAGCAGCAGTAGGGCTGTCGCACCGCCGCTGTCGTTGTAAGTTTGTACTGCTGTGGCTGCGTAGTTGCTCTTGTATTTCCGAGGAAGTGTGGGTATATGCCGTCCTGTCCTAGCAATAGTTGCACTACTCTCGAGAATATATGTGCCCGTTCCAAGGACGACGGGAATCATGTTCGAG
94913	248	1991	0.0904	RDA	scf7180001301550	evm.model.scf7180001301550.1	7403 upstream	na	Yes	100	Yes	99.5	ATGAAACAACCACCAACAGCAGTGTTGTCGGTAGAACCGGACGCAATTCCAGATTTTGAATTAGGACAGGCCTTAGGGCACGCCGCAGGGCAAGCTTCTGTCGGGGAATGCGAACCTTCACGGTCGGTCAGGCCAGAACTTGACGGAGCACCAGACGATGCTGCGACGGTTGGGGCGCTCGAGCCGGCTTCGTCGGAGCATGCGGTGCGAGCAAGAGATGAGTGCTCGCAGCTCCCACATGAAAAGAACAATTTATTGTACGAACTCCCAGCAGTTGGGGTGTCCGAAACGGCGATGCCGGAGCACGAGGGGGAAGCGGTCCATGGGGTAGAGGTTGGTAGGGTGCAGTCGGTGGGGTCGGCCGGAAGCGCGTCGACAGAGGAAGAAAGAATCAAGGTG…	TGCAGTTCCACTGCGAGTTGGCAGTGCTGCCGTTGAACGCGTTGTTCTGAAGCCCCCCCCGATGAAAGAGCGCTCTGAGTGCGAGCGCGGTCGGAGAGGAAGCGGCTGTCGGCACGAACGGACCCTACAGGCCAGTTGCGCCTGCGAGCGACGACGACGGCGCCACGTCGGGAAGAGCAGCAGACGACGCGACCGGTTAGAGAAGAAAATAAACACGGTCTCGCACCTTCGAGGCTTGGTGAAACAAGGAGCTGCACATACTACAGTACATGTATAC
11272	24	332	0.0903	RDA	scf7180001291781	evm.model.scf7180001291781.1	1436 upstream	na	Yes	87.5	na	na	ATGGGGTGCAAGAGCAGCAAGTTGCTTGCCGCTAGCGTCGAGTTGGGCGATAAGCCTCGGAGGTCCCGAGCGAATCTCAAGCTCGACCTCATCCAATACCTCCCGAATGAACCTCTGGAGCTCCCGGCGCCCCATCACGATGATGTCATCCCTGACAAGACAGCAGGAGCAGCAGCAGCAGCGGTGGCGGCGGCCACCGCGGCGTCGGCGGCATGCTCGCCTTGCAGCCCTGCGCTGACCCCGGCGATGACCCCCCATGCGGAGGAAGAGCTCGACCCTGCGGTGCCCGCGACTACTGCTGCCTCTTCTACTATTACTATTGTACAGCAGTGTTCCGTCGCGAGCGACGATGCTTCCGAGGCTGGTTTGCGTGATAGCGAGGCAGGGCCTTTGCCTGGG…	TGCAGTTACGAGTTACCAGGTACGCAGTAACGTATCTGGTATCTGGTATTCTCGTAGGTTGCAGCTCTGAACACAAGGCGATCTCGTTGCTGCGGTGAGAGCCCAAGACAAGCGCATTCGGGAGATAAGAGCGGTAAAATGGGCTTGTCGAAATGGGCTCATAAAAAAAACTGATGCATGTGTTTTTATTCGAGCGAAGCGAGTTTCTAATTGATACATCCCAAAAAAAAAGTCTGCGCATGTGCACGCGTGCCATG
107187	134	2375	0.086	RDA	scf7180001319327	evm.model.scf7180001319327.1	1464 upstream	na	Yes	97.9	Yes	70.4	CTTTTTTCGTGGGCGGACTTCACGAAGAACTGGGTGAAGGTAGAGGCTATGGCAAGCCGCGTTCGAGCCAAAGGGGTGGAGATGGCACAGGACGTGGCAGCGTCCAAGGCGTTCGCTGACCTGTCCTCTTGGGCCTTGGCGGGGATGGCCGCCCTCCTGACCCCCAGGGCACTTAAGATCATGTTCCTGCTGATCCTGTCGTTCGCGTACGAGATGTACACCAAGGTCATGTGCAGAGCGGCGAGGGCAAACATTCCCGGGCTGGAGAAGAGACTTGAGCTGGCCAGGGCTGAGGTACGCAAGATCAAGCTTTGCCAGCTCTTCAATCTCCGCGGGAGGCTGGCAAAGCAGGAGGGGTTGCGTGCCCTGCACAACTTCGGCGTCTCGGCGGCTTCCCAC…	TGCAGGCCATATGAGTCGCTGGGACCAACCTGCTGAACCTTACTTGTGTCACGTTGGCTGTGCGAGTTGCGAGTACGTACATATGGACTCGGGGACTTTAACCGTTGATCGTCGAAAATATGAAGGAAAAAAAACCCCAACAATCCGTTCCCCCAGCAAGGTTTACGCCGGCACCAGTGTCCCGTGGCGCGCTTGGCCTTCCACCATCGAGCTCGAAAACGCACGCCACATGAATGAT
13208	28	365	0.0838	RDA	scf7180001458010	na	na	na	Yes	77.7	na	na	na	TGCAGTACATTAGGGGTGTCACCCGCCAGGTACCCGCCACGAACGGGTACCCTCCAAATTCTGGAGGTCGGACTCGGACTTGTCACCGGGAAACCCGGCTTTTCAGGGAACCGGAACCGGGTTCGCCGGGTACCCGGGTACACGGACAACACATGGTCCCGTTTACGTTCAAGCGGGCCTGACAAAAGAGGATGTGGCGCACTTCGATCGCGTTTCGTTGAGAGAACTACAA
13208	59	366	0.0838	RDA	scf7180001458010	na	na	na	Yes	77.7	na	na	na	TGCAGTACATTAGGGGTGTCACCCGCCAGGTACCCGCCACGAACGGGTACCCTCCAAATTCTGGAGGTCGGACTCGGACTTGTCACCGGGAAACCCGGCTTTTCAGGGAACCGGAACCGGGTTCGCCGGGTACCCGGGTACACGGACAACACATGGTCCCGTTTACGTTCAAGCGGGCCTGACAAAAGAGGATGTGGCGCACTTCGATCGCGTTTCGTTGAGAGAACTACAA
196992	56	4319	0.0821	RDA	scf7180001301550	evm.model.scf7180001301550.1	7458 upstream	na	Yes	85.2	Yes	99.5	ATGAAACAACCACCAACAGCAGTGTTGTCGGTAGAACCGGACGCAATTCCAGATTTTGAATTAGGACAGGCCTTAGGGCACGCCGCAGGGCAAGCTTCTGTCGGGGAATGCGAACCTTCACGGTCGGTCAGGCCAGAACTTGACGGAGCACCAGACGATGCTGCGACGGTTGGGGCGCTCGAGCCGGCTTCGTCGGAGCATGCGGTGCGAGCAAGAGATGAGTGCTCGCAGCTCCCACATGAAAAGAACAATTTATTGTACGAACTCCCAGCAGTTGGGGTGTCCGAAACGGCGATGCCGGAGCACGAGGGGGAAGCGGTCCATGGGGTAGAGGTTGGTAGGGTGCAGTCGGTGGGGTCGGCCGGAAGCGCGTCGACAGAGGAAGAAAGAATCAAGGTG…	TGCAGGCCCCGCCGTGCCCCCGCCTCCCTACCCTGCCCTTCCTTCCGGGTCCTCCAGAGTATTGGACCTAGAAGCTATTTCCGTGGCGGGGTGTGGCGCCGGTACCGCGTCGACGGAAAATACCGCGCACCTGCGGAACCGCTATGCGCGCATGAGAGCGGCCCGACCCTCGAGACCATCGGGCTCGCTGCCGATGTTGAAGCTCATG
148972	21	3180	0.0718	RDA	scf7180001321034	na	na	na	Yes	78.1	na	na	na	TGCAGTTCAGCAGAAATCCAGCCATCGACGTGGCTGCGGATTGCCTCGCTGCACCTCGAAGAAACTTTGATGCCGGCAGCGCTGCCCCGTGGCAGCGCGCTCCACCTCTAGATCACGGTCACATTGCTTCCGTGCGTGCGGCTTGGAATGAGTAGTGACTGCCGCTGCGGGCACCACGCGACGGAGAACCCACTTCATGCTTGTACTGCTGTACGGGTACAAAAATATCTCTCTGTCCGTGAAGTAAATAATTTTTTCATAGCCATATTAATACCCAAACCTTCTTTGAGTTTCCGGACAAGCTACTGGCA
148972	22	3181	0.0718	RDA	scf7180001321034	na	na	na	Yes	78.1	na	na	na	TGCAGTTCAGCAGAAATCCAGCCATCGACGTGGCTGCGGATTGCCTCGCTGCACCTCGAAGAAACTTTGATGCCGGCAGCGCTGCCCCGTGGCAGCGCGCTCCACCTCTAGATCACGGTCACATTGCTTCCGTGCGTGCGGCTTGGAATGAGTAGTGACTGCCGCTGCGGGCACCACGCGACGGAGAACCCACTTCATGCTTGTACTGCTGTACGGGTACAAAAATATCTCTCTGTCCGTGAAGTAAATAATTTTTTCATAGCCATATTAATACCCAAACCTTCTTTGAGTTTCCGGACAAGCTACTGGCA
148972	36	3182	0.0718	RDA	scf7180001321034	na	na	na	Yes	78.1	na	na	na	TGCAGTTCAGCAGAAATCCAGCCATCGACGTGGCTGCGGATTGCCTCGCTGCACCTCGAAGAAACTTTGATGCCGGCAGCGCTGCCCCGTGGCAGCGCGCTCCACCTCTAGATCACGGTCACATTGCTTCCGTGCGTGCGGCTTGGAATGAGTAGTGACTGCCGCTGCGGGCACCACGCGACGGAGAACCCACTTCATGCTTGTACTGCTGTACGGGTACAAAAATATCTCTCTGTCCGTGAAGTAAATAATTTTTTCATAGCCATATTAATACCCAAACCTTCTTTGAGTTTCCGGACAAGCTACTGGCA
28077	119	702	0.0693	RDA	scf7180001293032	evm.model.scf7180001293032.1	2222 upstream	na	na	na	Yes	100	ATGGATGCACGCCCTCGAAGTCGAGCTATCTCAGCTTTGGTCCAGCATGCAAAGGCGGTCTTTGAAGAATGCACCGATGAGACGGCCTTGGTAGCTCCAATAAGCCCGTCCCCTGCGGAGTTGATCCAAACGGTACTCGACAATCTCCGTTTAGGCACGCATGACACTGTGCTCGACCTCGGATGCGGCGATGCGCGATGGCTGGTTGCTGCGGCGCTGAGAGGGTGCGCTGGTCGCGGGGTGGATCTGAATGAAGACTTGTTAGGAAAGGGACACCAAGCCGCTGCCGAGGCGGGGGTCTCGTCGTTGGTGCAGCTGGAAAACAAGGACATCTTCGACGCGTCGCTCGCAGGGAGCTCGGTCATCATCGTCTATCTTTTCCGAGAGGGCGTAGCTAAG…	TGCAGGTCTGTACGCTACTCAAACGGTGCTTACATTTCCGGACCGAGAGTGGTACGTATCATACGTATATACCCCGGAGTGCCTAGTACACCAAGCGGACGCCTGATGCTTGATGCCTGCTACCTCATACATCACACCTGCTGTCATGATGCCGTGCCAACAGGGTACTCGACAATCTCCGTTTAGGCACGCATGACACTGTGCTCGACCTCGGATGCGGCGATGCGCGATGGCTGGTTGCTGCGGCGCTGAGAGGGTGCGCTC
28077	119	702	0.0693	RDA	scf7180001293032	evm.model.scf7180001293032.2	8781 upstream	na	na	na	na	na	ATGGAAGGCGATGAGGTCATACACGACCGAGGGCCAATCGATGATGCCGAGATAGACGACGGGGCGCCGCGGCCGGCAGGTGGTGGGAGGGCCACACGAATAGCCGAGGGTGCGGCATGGACGCCGGGAGGGCGCCGTCTCATCCCGGGTTCAAAAGCTTCCGTGTCCCATCTTGGTAAAGGGATGAGGGTCACGCGGGGCGAGGACGATAGCGTCTCCAACCGGTGGTCTCCGGCGTCGTTTGAAAATGATAGGGCTGTCCCGCTGGTGAAAGGGAGAAAAGGGCACTCGGTGACCTTTGAAGAGGAATGCCGAGCCACGGCTGCCGCGAGAGAACCTCCCATCTGGATCCCTCAGAAGCCGCGCAAGAGTGCATATACCGCTGCTGCCCGTAGTGAC…	TGCAGGTCTGTACGCTACTCAAACGGTGCTTACATTTCCGGACCGAGAGTGGTACGTATCATACGTATATACCCCGGAGTGCCTAGTACACCAAGCGGACGCCTGATGCTTGATGCCTGCTACCTCATACATCACACCTGCTGTCATGATGCCGTGCCAACAGGGTACTCGACAATCTCCGTTTAGGCACGCATGACACTGTGCTCGACCTCGGATGCGGCGATGCGCGATGGCTGGTTGCTGCGGCGCTGAGAGGGTGCGCTC
28077	72	701	0.0693	RDA	scf7180001293032	evm.model.scf7180001293032.1	2222 upstream	na	na	na	Yes	100	ATGGATGCACGCCCTCGAAGTCGAGCTATCTCAGCTTTGGTCCAGCATGCAAAGGCGGTCTTTGAAGAATGCACCGATGAGACGGCCTTGGTAGCTCCAATAAGCCCGTCCCCTGCGGAGTTGATCCAAACGGTACTCGACAATCTCCGTTTAGGCACGCATGACACTGTGCTCGACCTCGGATGCGGCGATGCGCGATGGCTGGTTGCTGCGGCGCTGAGAGGGTGCGCTGGTCGCGGGGTGGATCTGAATGAAGACTTGTTAGGAAAGGGACACCAAGCCGCTGCCGAGGCGGGGGTCTCGTCGTTGGTGCAGCTGGAAAACAAGGACATCTTCGACGCGTCGCTCGCAGGGAGCTCGGTCATCATCGTCTATCTTTTCCGAGAGGGCGTAGCTAAG…	TGCAGGTCTGTACGCTACTCAAACGGTGCTTACATTTCCGGACCGAGAGTGGTACGTATCATACGTATATACCCCGGAGTGCCTAGTACACCAAGCGGACGCCTGATGCTTGATGCCTGCTACCTCATACATCACACCTGCTGTCATGATGCCGTGCCAACAGGGTACTCGACAATCTCCGTTTAGGCACGCATGACACTGTGCTCGACCTCGGATGCGGCGATGCGCGATGGCTGGTTGCTGCGGCGCTGAGAGGGTGCGCTC
28077	72	701	0.0693	RDA	scf7180001293032	evm.model.scf7180001293032.2	8781 upstream	na	na	na	na	na	ATGGAAGGCGATGAGGTCATACACGACCGAGGGCCAATCGATGATGCCGAGATAGACGACGGGGCGCCGCGGCCGGCAGGTGGTGGGAGGGCCACACGAATAGCCGAGGGTGCGGCATGGACGCCGGGAGGGCGCCGTCTCATCCCGGGTTCAAAAGCTTCCGTGTCCCATCTTGGTAAAGGGATGAGGGTCACGCGGGGCGAGGACGATAGCGTCTCCAACCGGTGGTCTCCGGCGTCGTTTGAAAATGATAGGGCTGTCCCGCTGGTGAAAGGGAGAAAAGGGCACTCGGTGACCTTTGAAGAGGAATGCCGAGCCACGGCTGCCGCGAGAGAACCTCCCATCTGGATCCCTCAGAAGCCGCGCAAGAGTGCATATACCGCTGCTGCCCGTAGTGAC…	TGCAGGTCTGTACGCTACTCAAACGGTGCTTACATTTCCGGACCGAGAGTGGTACGTATCATACGTATATACCCCGGAGTGCCTAGTACACCAAGCGGACGCCTGATGCTTGATGCCTGCTACCTCATACATCACACCTGCTGTCATGATGCCGTGCCAACAGGGTACTCGACAATCTCCGTTTAGGCACGCATGACACTGTGCTCGACCTCGGATGCGGCGATGCGCGATGGCTGGTTGCTGCGGCGCTGAGAGGGTGCGCTC
171099	142	3730	0.06	RDA	scf7180001295660	evm.model.scf7180001295660.1	3405 upstream	na	na	na	na	na	TGGTGTGGCGACTCTACCAGCGGACAAGAGTCTCTTCAAGCTCGTTTGGTGGAGTTCGCAACGCAGGAGTGGGGGAACAGAACGTTTCTGGTATTGATGGCCTCGATTCTCTGCGACATCAAGTTCGAACTTTGCGAAGCTGAGCATGCG	TGCAGCACGGGAAGAGCTTCTGAATTGGGCGCGTACGAACCCAGAGCTGCACAATACTCTGGCTGCGGACCTGTTGCTGTACGAGTATGGCGTCGCCCTCTTTCGGCAACAGACAAGAGTCACATTAGGCGTGCAGTGGACGTGATGAAACGTTTAATTGCATTGGATGTAGAATGTGACGTACTTACTGTGATGCCCTCGTACATGGTCAGGCTACGGTGGTGGACAATCCAGTATTGCGCGGTGCGATGTAGCTTGTCCGGGAACGGTTTAAGGGTCGCCATCATGTTGTATTTCATCGAAACAGTAACGTCTACACATG
171099	163	3731	0.06	RDA	scf7180001295660	evm.model.scf7180001295660.1	3405 upstream	na	na	na	na	na	TGGTGTGGCGACTCTACCAGCGGACAAGAGTCTCTTCAAGCTCGTTTGGTGGAGTTCGCAACGCAGGAGTGGGGGAACAGAACGTTTCTGGTATTGATGGCCTCGATTCTCTGCGACATCAAGTTCGAACTTTGCGAAGCTGAGCATGCG	TGCAGCACGGGAAGAGCTTCTGAATTGGGCGCGTACGAACCCAGAGCTGCACAATACTCTGGCTGCGGACCTGTTGCTGTACGAGTATGGCGTCGCCCTCTTTCGGCAACAGACAAGAGTCACATTAGGCGTGCAGTGGACGTGATGAAACGTTTAATTGCATTGGATGTAGAATGTGACGTACTTACTGTGATGCCCTCGTACATGGTCAGGCTACGGTGGTGGACAATCCAGTATTGCGCGGTGCGATGTAGCTTGTCCGGGAACGGTTTAAGGGTCGCCATCATGTTGTATTTCATCGAAACAGTAACGTCTACACATG
171099	63	3729	0.06	RDA	scf7180001295660	evm.model.scf7180001295660.1	3405 upstream	na	na	na	na	na	TGGTGTGGCGACTCTACCAGCGGACAAGAGTCTCTTCAAGCTCGTTTGGTGGAGTTCGCAACGCAGGAGTGGGGGAACAGAACGTTTCTGGTATTGATGGCCTCGATTCTCTGCGACATCAAGTTCGAACTTTGCGAAGCTGAGCATGCG	TGCAGCACGGGAAGAGCTTCTGAATTGGGCGCGTACGAACCCAGAGCTGCACAATACTCTGGCTGCGGACCTGTTGCTGTACGAGTATGGCGTCGCCCTCTTTCGGCAACAGACAAGAGTCACATTAGGCGTGCAGTGGACGTGATGAAACGTTTAATTGCATTGGATGTAGAATGTGACGTACTTACTGTGATGCCCTCGTACATGGTCAGGCTACGGTGGTGGACAATCCAGTATTGCGCGGTGCGATGTAGCTTGTCCGGGAACGGTTTAAGGGTCGCCATCATGTTGTATTTCATCGAAACAGTAACGTCTACACATG
29608	100	735	0.0598	RDA	scf7180001289915	evm.model.scf7180001289915.1	978 downstream	CBJ25735.1 conserved unknown protein [Ectocarpus siliculosus];CBJ29390.1 similar to copine VIII isoform 2 [Ectocarpus siliculosus];CBJ27786.1 conserved unknown protein [Ectocarpus siliculosus];CBJ26471.1 n/a [Ectocarpus siliculosus];CBJ26472.1 Copine [Ectocarpus siliculosus]	na	na	Yes	99.9	GTGGCGATCGACTTCACGGGCAGCAACGGGCACCCCTCGCACCCTCAAAGCCTGCACTACGTCGACCGATCCGGGAGCCTGAACCAGTACCAGCAAGCCATCTGGTCGATCGGACACATCCTTCAGGACTACGACTCGGATAAGATGTTCCCGGTTTACGGCTTCGGGGGAAAGCTAGGCAGGGCCCCCGTTAGCCACTGCTTCCCTATCTGCAGGGTTTCACACGCGGGAGCTTCGGACGAAGCGCAAGGGGTCACTGGGATCCTGGACGCTTACTCGGCGGCGCTGAGGGAAGTGCAGCTGGCCGGGCCGACGCTCTTCTCGGAGATCCTGCAGACGGCCATGGCGAGAGCTAACCGTCCGGTCAACCAGATGGACCAGAAGTACGACGTCCTGCTC…	TGCAGCAGTACGTGAATGCTTGTGTACTTTGGCCGTACAATGAATTCCGTGCTAAATCCGAGGGCATACATTATGATTGTGCTCTTGCACCAGGTGTGAATATCATATTGCATTATTCACTCAAAAAACTGACTCTGAGAAAAAAAATAAAAAGTCGACCCCGATGGGCAGCAGTCCCATGTATAA
29608	100	735	0.0598	RDA	scf7180001289915	evm.model.scf7180001289915.2	16967 upstream	CBJ25734.1 hypothetical protein Esi_0008_0199 [Ectocarpus siliculosus]	na	na	Yes	99.4	ATGGTGCTCGAGGAATTCAACGAGGCGGAGATCGTGGATCACCTGGAGCATGACTACATGGAGGACCTCGCACTGTTGGCGATCAAATTTGGGACAATGATTGGAGCCATCGAGGATATCGAGGAGGTGCATATCTCGGAGTTAGACGGGGATCACATGCAGCTGGATGTGGTATACTGCGAACGAAATGAGCAGACGTGCGTGGCTGTCGCCGTCCCCATCATGTTCCCCTACCGCTGTCAGAATGAGAACAACGTTATCGATGCCATCCACCAATTGGAAGAAATGGACGACCTCGAGCGGAGCAGCGAGGTTACGATCATCCAGAAGCCAATACCAGCGGAAATGATGGAGACGATTGCTCGGATTTGCGTGGTGATGAACCGAGACTTTCAGGAC…	TGCAGCAGTACGTGAATGCTTGTGTACTTTGGCCGTACAATGAATTCCGTGCTAAATCCGAGGGCATACATTATGATTGTGCTCTTGCACCAGGTGTGAATATCATATTGCATTATTCACTCAAAAAACTGACTCTGAGAAAAAAAATAAAAAGTCGACCCCGATGGGCAGCAGTCCCATGTATAA
29608	120	736	0.0598	RDA	scf7180001289915	evm.model.scf7180001289915.1	978 downstream	CBJ25735.1 conserved unknown protein [Ectocarpus siliculosus];CBJ29390.1 similar to copine VIII isoform 2 [Ectocarpus siliculosus];CBJ27786.1 conserved unknown protein [Ectocarpus siliculosus];CBJ26471.1 n/a [Ectocarpus siliculosus];CBJ26472.1 Copine [Ectocarpus siliculosus]	na	na	Yes	99.9	GTGGCGATCGACTTCACGGGCAGCAACGGGCACCCCTCGCACCCTCAAAGCCTGCACTACGTCGACCGATCCGGGAGCCTGAACCAGTACCAGCAAGCCATCTGGTCGATCGGACACATCCTTCAGGACTACGACTCGGATAAGATGTTCCCGGTTTACGGCTTCGGGGGAAAGCTAGGCAGGGCCCCCGTTAGCCACTGCTTCCCTATCTGCAGGGTTTCACACGCGGGAGCTTCGGACGAAGCGCAAGGGGTCACTGGGATCCTGGACGCTTACTCGGCGGCGCTGAGGGAAGTGCAGCTGGCCGGGCCGACGCTCTTCTCGGAGATCCTGCAGACGGCCATGGCGAGAGCTAACCGTCCGGTCAACCAGATGGACCAGAAGTACGACGTCCTGCTC…	TGCAGCAGTACGTGAATGCTTGTGTACTTTGGCCGTACAATGAATTCCGTGCTAAATCCGAGGGCATACATTATGATTGTGCTCTTGCACCAGGTGTGAATATCATATTGCATTATTCACTCAAAAAACTGACTCTGAGAAAAAAAATAAAAAGTCGACCCCGATGGGCAGCAGTCCCATGTATAA
29608	120	736	0.0598	RDA	scf7180001289915	evm.model.scf7180001289915.2	16967 upstream	CBJ25734.1 hypothetical protein Esi_0008_0199 [Ectocarpus siliculosus]	na	na	Yes	99.4	ATGGTGCTCGAGGAATTCAACGAGGCGGAGATCGTGGATCACCTGGAGCATGACTACATGGAGGACCTCGCACTGTTGGCGATCAAATTTGGGACAATGATTGGAGCCATCGAGGATATCGAGGAGGTGCATATCTCGGAGTTAGACGGGGATCACATGCAGCTGGATGTGGTATACTGCGAACGAAATGAGCAGACGTGCGTGGCTGTCGCCGTCCCCATCATGTTCCCCTACCGCTGTCAGAATGAGAACAACGTTATCGATGCCATCCACCAATTGGAAGAAATGGACGACCTCGAGCGGAGCAGCGAGGTTACGATCATCCAGAAGCCAATACCAGCGGAAATGATGGAGACGATTGCTCGGATTTGCGTGGTGATGAACCGAGACTTTCAGGAC…	TGCAGCAGTACGTGAATGCTTGTGTACTTTGGCCGTACAATGAATTCCGTGCTAAATCCGAGGGCATACATTATGATTGTGCTCTTGCACCAGGTGTGAATATCATATTGCATTATTCACTCAAAAAACTGACTCTGAGAAAAAAAATAAAAAGTCGACCCCGATGGGCAGCAGTCCCATGTATAA
29608	167	737	0.0598	RDA	scf7180001289915	evm.model.scf7180001289915.1	978 downstream	CBJ25735.1 conserved unknown protein [Ectocarpus siliculosus];CBJ29390.1 similar to copine VIII isoform 2 [Ectocarpus siliculosus];CBJ27786.1 conserved unknown protein [Ectocarpus siliculosus];CBJ26471.1 n/a [Ectocarpus siliculosus];CBJ26472.1 Copine [Ectocarpus siliculosus]	na	na	Yes	99.9	GTGGCGATCGACTTCACGGGCAGCAACGGGCACCCCTCGCACCCTCAAAGCCTGCACTACGTCGACCGATCCGGGAGCCTGAACCAGTACCAGCAAGCCATCTGGTCGATCGGACACATCCTTCAGGACTACGACTCGGATAAGATGTTCCCGGTTTACGGCTTCGGGGGAAAGCTAGGCAGGGCCCCCGTTAGCCACTGCTTCCCTATCTGCAGGGTTTCACACGCGGGAGCTTCGGACGAAGCGCAAGGGGTCACTGGGATCCTGGACGCTTACTCGGCGGCGCTGAGGGAAGTGCAGCTGGCCGGGCCGACGCTCTTCTCGGAGATCCTGCAGACGGCCATGGCGAGAGCTAACCGTCCGGTCAACCAGATGGACCAGAAGTACGACGTCCTGCTC…	TGCAGCAGTACGTGAATGCTTGTGTACTTTGGCCGTACAATGAATTCCGTGCTAAATCCGAGGGCATACATTATGATTGTGCTCTTGCACCAGGTGTGAATATCATATTGCATTATTCACTCAAAAAACTGACTCTGAGAAAAAAAATAAAAAGTCGACCCCGATGGGCAGCAGTCCCATGTATAA
29608	167	737	0.0598	RDA	scf7180001289915	evm.model.scf7180001289915.2	16967 upstream	CBJ25734.1 hypothetical protein Esi_0008_0199 [Ectocarpus siliculosus]	na	na	Yes	99.4	ATGGTGCTCGAGGAATTCAACGAGGCGGAGATCGTGGATCACCTGGAGCATGACTACATGGAGGACCTCGCACTGTTGGCGATCAAATTTGGGACAATGATTGGAGCCATCGAGGATATCGAGGAGGTGCATATCTCGGAGTTAGACGGGGATCACATGCAGCTGGATGTGGTATACTGCGAACGAAATGAGCAGACGTGCGTGGCTGTCGCCGTCCCCATCATGTTCCCCTACCGCTGTCAGAATGAGAACAACGTTATCGATGCCATCCACCAATTGGAAGAAATGGACGACCTCGAGCGGAGCAGCGAGGTTACGATCATCCAGAAGCCAATACCAGCGGAAATGATGGAGACGATTGCTCGGATTTGCGTGGTGATGAACCGAGACTTTCAGGAC…	TGCAGCAGTACGTGAATGCTTGTGTACTTTGGCCGTACAATGAATTCCGTGCTAAATCCGAGGGCATACATTATGATTGTGCTCTTGCACCAGGTGTGAATATCATATTGCATTATTCACTCAAAAAACTGACTCTGAGAAAAAAAATAAAAAGTCGACCCCGATGGGCAGCAGTCCCATGTATAA
29608	27	733	0.0598	RDA	scf7180001289915	evm.model.scf7180001289915.1	978 downstream	CBJ25735.1 conserved unknown protein [Ectocarpus siliculosus];CBJ29390.1 similar to copine VIII isoform 2 [Ectocarpus siliculosus];CBJ27786.1 conserved unknown protein [Ectocarpus siliculosus];CBJ26471.1 n/a [Ectocarpus siliculosus];CBJ26472.1 Copine [Ectocarpus siliculosus]	na	na	Yes	99.9	GTGGCGATCGACTTCACGGGCAGCAACGGGCACCCCTCGCACCCTCAAAGCCTGCACTACGTCGACCGATCCGGGAGCCTGAACCAGTACCAGCAAGCCATCTGGTCGATCGGACACATCCTTCAGGACTACGACTCGGATAAGATGTTCCCGGTTTACGGCTTCGGGGGAAAGCTAGGCAGGGCCCCCGTTAGCCACTGCTTCCCTATCTGCAGGGTTTCACACGCGGGAGCTTCGGACGAAGCGCAAGGGGTCACTGGGATCCTGGACGCTTACTCGGCGGCGCTGAGGGAAGTGCAGCTGGCCGGGCCGACGCTCTTCTCGGAGATCCTGCAGACGGCCATGGCGAGAGCTAACCGTCCGGTCAACCAGATGGACCAGAAGTACGACGTCCTGCTC…	TGCAGCAGTACGTGAATGCTTGTGTACTTTGGCCGTACAATGAATTCCGTGCTAAATCCGAGGGCATACATTATGATTGTGCTCTTGCACCAGGTGTGAATATCATATTGCATTATTCACTCAAAAAACTGACTCTGAGAAAAAAAATAAAAAGTCGACCCCGATGGGCAGCAGTCCCATGTATAA
29608	27	733	0.0598	RDA	scf7180001289915	evm.model.scf7180001289915.2	16967 upstream	CBJ25734.1 hypothetical protein Esi_0008_0199 [Ectocarpus siliculosus]	na	na	Yes	99.4	ATGGTGCTCGAGGAATTCAACGAGGCGGAGATCGTGGATCACCTGGAGCATGACTACATGGAGGACCTCGCACTGTTGGCGATCAAATTTGGGACAATGATTGGAGCCATCGAGGATATCGAGGAGGTGCATATCTCGGAGTTAGACGGGGATCACATGCAGCTGGATGTGGTATACTGCGAACGAAATGAGCAGACGTGCGTGGCTGTCGCCGTCCCCATCATGTTCCCCTACCGCTGTCAGAATGAGAACAACGTTATCGATGCCATCCACCAATTGGAAGAAATGGACGACCTCGAGCGGAGCAGCGAGGTTACGATCATCCAGAAGCCAATACCAGCGGAAATGATGGAGACGATTGCTCGGATTTGCGTGGTGATGAACCGAGACTTTCAGGAC…	TGCAGCAGTACGTGAATGCTTGTGTACTTTGGCCGTACAATGAATTCCGTGCTAAATCCGAGGGCATACATTATGATTGTGCTCTTGCACCAGGTGTGAATATCATATTGCATTATTCACTCAAAAAACTGACTCTGAGAAAAAAAATAAAAAGTCGACCCCGATGGGCAGCAGTCCCATGTATAA
29608	89	734	0.0598	RDA	scf7180001289915	evm.model.scf7180001289915.1	978 downstream	CBJ25735.1 conserved unknown protein [Ectocarpus siliculosus];CBJ29390.1 similar to copine VIII isoform 2 [Ectocarpus siliculosus];CBJ27786.1 conserved unknown protein [Ectocarpus siliculosus];CBJ26471.1 n/a [Ectocarpus siliculosus];CBJ26472.1 Copine [Ectocarpus siliculosus]	na	na	Yes	99.9	GTGGCGATCGACTTCACGGGCAGCAACGGGCACCCCTCGCACCCTCAAAGCCTGCACTACGTCGACCGATCCGGGAGCCTGAACCAGTACCAGCAAGCCATCTGGTCGATCGGACACATCCTTCAGGACTACGACTCGGATAAGATGTTCCCGGTTTACGGCTTCGGGGGAAAGCTAGGCAGGGCCCCCGTTAGCCACTGCTTCCCTATCTGCAGGGTTTCACACGCGGGAGCTTCGGACGAAGCGCAAGGGGTCACTGGGATCCTGGACGCTTACTCGGCGGCGCTGAGGGAAGTGCAGCTGGCCGGGCCGACGCTCTTCTCGGAGATCCTGCAGACGGCCATGGCGAGAGCTAACCGTCCGGTCAACCAGATGGACCAGAAGTACGACGTCCTGCTC…	TGCAGCAGTACGTGAATGCTTGTGTACTTTGGCCGTACAATGAATTCCGTGCTAAATCCGAGGGCATACATTATGATTGTGCTCTTGCACCAGGTGTGAATATCATATTGCATTATTCACTCAAAAAACTGACTCTGAGAAAAAAAATAAAAAGTCGACCCCGATGGGCAGCAGTCCCATGTATAA
29608	89	734	0.0598	RDA	scf7180001289915	evm.model.scf7180001289915.2	16967 upstream	CBJ25734.1 hypothetical protein Esi_0008_0199 [Ectocarpus siliculosus]	na	na	Yes	99.4	ATGGTGCTCGAGGAATTCAACGAGGCGGAGATCGTGGATCACCTGGAGCATGACTACATGGAGGACCTCGCACTGTTGGCGATCAAATTTGGGACAATGATTGGAGCCATCGAGGATATCGAGGAGGTGCATATCTCGGAGTTAGACGGGGATCACATGCAGCTGGATGTGGTATACTGCGAACGAAATGAGCAGACGTGCGTGGCTGTCGCCGTCCCCATCATGTTCCCCTACCGCTGTCAGAATGAGAACAACGTTATCGATGCCATCCACCAATTGGAAGAAATGGACGACCTCGAGCGGAGCAGCGAGGTTACGATCATCCAGAAGCCAATACCAGCGGAAATGATGGAGACGATTGCTCGGATTTGCGTGGTGATGAACCGAGACTTTCAGGAC…	TGCAGCAGTACGTGAATGCTTGTGTACTTTGGCCGTACAATGAATTCCGTGCTAAATCCGAGGGCATACATTATGATTGTGCTCTTGCACCAGGTGTGAATATCATATTGCATTATTCACTCAAAAAACTGACTCTGAGAAAAAAAATAAAAAGTCGACCCCGATGGGCAGCAGTCCCATGTATAA
51284	102	1206	0.0582	RDA	scf7180001293924	na	na	na	na	na	na	na	na	TGCAGTTCACCAGAAATCCAGCCATCGACCTGGCTGCGGATTGCCTCGCCGCACCTCGCCAAAACTTTGAGGCCGACAGCGCTGCCCCGTGGCAGCGCGCTCCACCTCTAGATCACGTGCAAGTTGCTGCTGTGCGTGCGGCTTGGCATGAGTCGTGACTGCCGCTGCGGGCACCACGCGGCAGGGACCCCACTCCATGGTA
183504	107	4008	0.0576	RDA	scf7180001304306	na	na	na	Yes	98.9	na	na	na	TGCAGTTACCAGGACAACAAATACATTTTTCTTCGCAAACTTTCAAACCAACGTTCGGTGTTGTTCGATATCTGCCACCGGGGCCTTGTGCTTCCGCATTGAGTCTGCCCTCCAAGTACAGGAGGAACACTATAGTCAGTCGGCAGGAGCAGGGGGAGGAGAATTCAGCTTTTTCCCAATACGGGCCGATTTTCGCCGGTTTTTGCCATCGCGCACATGCGCATTTTCGGCCACGGAAGAAGACTCAGAAAAGAAAACGTCTTGTTGTGTTCGTAAATACATGC
16745	154	428	0.0539	RDA	scf7180001320809	na	na	na	Yes	23.9	na	na	na	TGCAGCTCGTTTTTGAGACAGTCCACCCACACTCCTTGTTTTGCCCGTTGGAGTTCTACGTAGCCCTTGCCCCCCTAGCTCACGCCAAACACCAGATTGTTGGGTTTATGCTTGTGTGATGGTATTTTACGTGGGCGCCGTGTGGATCGCGTGTGGTGTCGGTCTGTTATGAGAGGTTTTCACTATTTTACGGGGATACATGCATGGTAGGCAGGACCTAATATAGTATGTAAAAACAGGGGTATACATGC
141133	172	2995	0.0512	RDA	scf7180001402548	na	na	na	Yes	79.3	na	na	na	TGCAGCCTCAAGAGGGCAGGGCTCGTGCTGTCTTGTGCTTTGTGTTCTAGGCGAGTGCGTGCGCGTGTGGTCTCCAACGATGTCAGGAGCAAAAGGTGCAGGGCCGGCCTGGTGCACACAACCCGGGGTTTGTGTCGTGCACGTTTTATTTGCACGACGGTCGTGCAAATAGGGGTTGCCGTGCCTCGCTCTACTGTATCGTCGGTTGTCGATGACATGTGATATCTGCCACCTGGATACCGGGGGCAAATCACATTTCATCATGTTT
179003	124	3918	0.05	RDA	scf7180001295660	evm.model.scf7180001295660.1	1939 upstream	na	Yes	69.8	na	na	TGGTGTGGCGACTCTACCAGCGGACAAGAGTCTCTTCAAGCTCGTTTGGTGGAGTTCGCAACGCAGGAGTGGGGGAACAGAACGTTTCTGGTATTGATGGCCTCGATTCTCTGCGACATCAAGTTCGAACTTTGCGAAGCTGAGCATGCG	TGCAGAAGTTCAGATGCGGGTGTGAGGAGCGAAGGTTGGGTGTCCACTTCCTCAGTTCCGTGGCCTCTTACAGCAACGCCTGTCGACGGCTTGTCGCTACAACTCGTCGACGACAAGAACTGCTGAAGGGTCTTGTAAATATCCCGCTACTAAAAATACGGTGGGATTAGTTGAACCGCAACTTACGAAGCATTGACTCAGCAGGCTATACGCCGCCGATATCTCAGCACATGTCTTACTTGGTGGAAGCTTGATCCAACCATG
179003	175	3919	0.05	RDA	scf7180001295660	evm.model.scf7180001295660.1	1939 upstream	na	Yes	69.8	na	na	TGGTGTGGCGACTCTACCAGCGGACAAGAGTCTCTTCAAGCTCGTTTGGTGGAGTTCGCAACGCAGGAGTGGGGGAACAGAACGTTTCTGGTATTGATGGCCTCGATTCTCTGCGACATCAAGTTCGAACTTTGCGAAGCTGAGCATGCG	TGCAGAAGTTCAGATGCGGGTGTGAGGAGCGAAGGTTGGGTGTCCACTTCCTCAGTTCCGTGGCCTCTTACAGCAACGCCTGTCGACGGCTTGTCGCTACAACTCGTCGACGACAAGAACTGCTGAAGGGTCTTGTAAATATCCCGCTACTAAAAATACGGTGGGATTAGTTGAACCGCAACTTACGAAGCATTGACTCAGCAGGCTATACGCCGCCGATATCTCAGCACATGTCTTACTTGGTGGAAGCTTGATCCAACCATG
179003	18	3917	0.05	RDA	scf7180001295660	evm.model.scf7180001295660.1	1939 upstream	na	Yes	69.8	na	na	TGGTGTGGCGACTCTACCAGCGGACAAGAGTCTCTTCAAGCTCGTTTGGTGGAGTTCGCAACGCAGGAGTGGGGGAACAGAACGTTTCTGGTATTGATGGCCTCGATTCTCTGCGACATCAAGTTCGAACTTTGCGAAGCTGAGCATGCG	TGCAGAAGTTCAGATGCGGGTGTGAGGAGCGAAGGTTGGGTGTCCACTTCCTCAGTTCCGTGGCCTCTTACAGCAACGCCTGTCGACGGCTTGTCGCTACAACTCGTCGACGACAAGAACTGCTGAAGGGTCTTGTAAATATCCCGCTACTAAAAATACGGTGGGATTAGTTGAACCGCAACTTACGAAGCATTGACTCAGCAGGCTATACGCCGCCGATATCTCAGCACATGTCTTACTTGGTGGAAGCTTGATCCAACCATG
179003	213	3920	0.05	RDA	scf7180001295660	evm.model.scf7180001295660.1	1939 upstream	na	Yes	69.8	na	na	TGGTGTGGCGACTCTACCAGCGGACAAGAGTCTCTTCAAGCTCGTTTGGTGGAGTTCGCAACGCAGGAGTGGGGGAACAGAACGTTTCTGGTATTGATGGCCTCGATTCTCTGCGACATCAAGTTCGAACTTTGCGAAGCTGAGCATGCG	TGCAGAAGTTCAGATGCGGGTGTGAGGAGCGAAGGTTGGGTGTCCACTTCCTCAGTTCCGTGGCCTCTTACAGCAACGCCTGTCGACGGCTTGTCGCTACAACTCGTCGACGACAAGAACTGCTGAAGGGTCTTGTAAATATCCCGCTACTAAAAATACGGTGGGATTAGTTGAACCGCAACTTACGAAGCATTGACTCAGCAGGCTATACGCCGCCGATATCTCAGCACATGTCTTACTTGGTGGAAGCTTGATCCAACCATG
181847	133	3982	0.0459	RDA	scf7180001289915	evm.model.scf7180001289915.1	364 downstream	CBJ25735.1 conserved unknown protein [Ectocarpus siliculosus];CBJ29390.1 similar to copine VIII isoform 2 [Ectocarpus siliculosus];CBJ27786.1 conserved unknown protein [Ectocarpus siliculosus];CBJ26471.1 n/a [Ectocarpus siliculosus];CBJ26472.1 Copine [Ectocarpus siliculosus]	Yes	84.5	Yes	99.9	GTGGCGATCGACTTCACGGGCAGCAACGGGCACCCCTCGCACCCTCAAAGCCTGCACTACGTCGACCGATCCGGGAGCCTGAACCAGTACCAGCAAGCCATCTGGTCGATCGGACACATCCTTCAGGACTACGACTCGGATAAGATGTTCCCGGTTTACGGCTTCGGGGGAAAGCTAGGCAGGGCCCCCGTTAGCCACTGCTTCCCTATCTGCAGGGTTTCACACGCGGGAGCTTCGGACGAAGCGCAAGGGGTCACTGGGATCCTGGACGCTTACTCGGCGGCGCTGAGGGAAGTGCAGCTGGCCGGGCCGACGCTCTTCTCGGAGATCCTGCAGACGGCCATGGCGAGAGCTAACCGTCCGGTCAACCAGATGGACCAGAAGTACGACGTCCTGCTC…	TGCAGGATCTCCGAGAAGAGCGTCGGCCCGGCCAGCTGCACTTCCCTCAGCGCCGCCGAGTAAGCGTCCAGGATCCCAGTGACCCCTTGCGCTTCGTCCGAAGCTCCCGCGTGTGAAACCCTGCCGTGGTTTAGTGGTTCACACATGATCTAGAT
181847	133	3982	0.0459	RDA	scf7180001289915	evm.model.scf7180001289915.2	17581 upstream	CBJ25734.1 hypothetical protein Esi_0008_0199 [Ectocarpus siliculosus]	Yes	84.5	Yes	99.9	ATGGTGCTCGAGGAATTCAACGAGGCGGAGATCGTGGATCACCTGGAGCATGACTACATGGAGGACCTCGCACTGTTGGCGATCAAATTTGGGACAATGATTGGAGCCATCGAGGATATCGAGGAGGTGCATATCTCGGAGTTAGACGGGGATCACATGCAGCTGGATGTGGTATACTGCGAACGAAATGAGCAGACGTGCGTGGCTGTCGCCGTCCCCATCATGTTCCCCTACCGCTGTCAGAATGAGAACAACGTTATCGATGCCATCCACCAATTGGAAGAAATGGACGACCTCGAGCGGAGCAGCGAGGTTACGATCATCCAGAAGCCAATACCAGCGGAAATGATGGAGACGATTGCTCGGATTTGCGTGGTGATGAACCGAGACTTTCAGGAC…	TGCAGGATCTCCGAGAAGAGCGTCGGCCCGGCCAGCTGCACTTCCCTCAGCGCCGCCGAGTAAGCGTCCAGGATCCCAGTGACCCCTTGCGCTTCGTCCGAAGCTCCCGCGTGTGAAACCCTGCCGTGGTTTAGTGGTTCACACATGATCTAGAT
13208	18	364	0.0427	RDA	scf7180001458010	na	na	na	Yes	77.7	na	na	na	TGCAGTACATTAGGGGTGTCACCCGCCAGGTACCCGCCACGAACGGGTACCCTCCAAATTCTGGAGGTCGGACTCGGACTTGTCACCGGGAAACCCGGCTTTTCAGGGAACCGGAACCGGGTTCGCCGGGTACCCGGGTACACGGACAACACATGGTCCCGTTTACGTTCAAGCGGGCCTGACAAAAGAGGATGTGGCGCACTTCGATCGCGTTTCGTTGAGAGAACTACAA
87274	96	1828	0.0427	RDA	scf7180001286809	evm.model.scf7180001286809.1	392 upstream	na	Yes	19.9	na	na	ACATTGGGCGGCTGGTATAAAACCCACCGCGTGTTCTGGATTGCAAAACTCGAATCTGCGGCTGCAGAAGATCGAGGGCGTCATCACGCGAAATGCTTGATTGCCCCATCGTTTACTTGCGAACTCCATCAGCCGGTCTTGGAGAGGTTCCTCTTCGCCCTCAGAATCGCCACACCACTGCTCGTTGGCGTGGAGAGCAGGATCAAAGCGGTAGACATTAAATATCAGTCCCTGCCAATGGCCTTCAGGGGTTCCCTGGAAGAACGAAGGGCGGGATCGACGTTGGTCGGCGGCAAGAACGACACGGAATAA	TGCAGTAGAATACCTGGTATTGATTGATACGTCCATTTTACGATTGGTTTGGGGGGAACTCTTCGACATCGACAGCGCTTCCTACAAACCACGTGCGGCGATGATATTTGGGACTTGGAGCAGCGCTCACTCAATTGAAAATATATCGGCATGCTTTATCCCCTCCTGCGGTGCTGCAATATGCCGAGGGCAAGGAGGTGC
87274	96	1828	0.0427	RDA	scf7180001286809	evm.model.scf7180001286809.2	5082 upstream	na	Yes	19.9	na	na	ATGGGGTGTCTCGTCAAAACGATCGTCCTTGGTTCTGTGGCTTGGGCCTGCATGATGTCGGCCTCCTATGCGCTTTATGCCGACAGTCCAGCAGACGAACCGCCGCGTTATTGCACAGTGTTTACGCACTTCGTAAAAAGCGGGGGCTCGACCGTTAAACAGCAGCTGACTCAAAGCAGCCACAGAGAAGGCACCCGTCCGCCAGGTGATGCAAATGGTGGCAAATAG	TGCAGTAGAATACCTGGTATTGATTGATACGTCCATTTTACGATTGGTTTGGGGGGAACTCTTCGACATCGACAGCGCTTCCTACAAACCACGTGCGGCGATGATATTTGGGACTTGGAGCAGCGCTCACTCAATTGAAAATATATCGGCATGCTTTATCCCCTCCTGCGGTGCTGCAATATGCCGAGGGCAAGGAGGTGC
524120	31	4965	0.0413	RDA	scf7180001290742	evm.model.scf7180001290742.1	14928 upstream	na	Yes	78.3	na	na	ATGAAGCGATTCGCCATCGACGCGAGAAGTGATCTGGGCGGGGCTAAGCTTCTGCTCGCGCGAATAATGGTGGGGGCGGTGTCCGGGGGCATGGCGTCGTTCTGCTCGTGCCCGATAGAAGTTTGCCTTGTCAGGATGCAGGCTGACGGGAAGCTTCCGAAGGACCAACAGCGGGGATACCGAGGCGTGTTTCACGCCTTGTACAGGATAGCCAGGGATGAGGGGGTCCTCACCTATTGGAAAGGAGGCGGGACAACGGCCCTTCTTACAGCGATTGATGACCCAACCGCGACCTCATTCTTGGTTCTCATACGTCCCAAG	CTGGTCGCAGAAGTCACTCACCATCGCCGACTTGGATCTTCCACCGGCTTTCGACTGGGGGGCAGCAACAGGCAGATAAGGTGGCTCTCGCACGGAACTCGCGCTGGCGGAAGGATCTGCACCTCGGACAGATAATCGATTCCCACTACAGTTCATGATCTAGATCTTTCAGGGCAGATCTGCTCCGGATCTTGCATGATCTAGCTCATGTTGCCGGGTGGGACACGTACAGTCGGCATGATCTAGTACATGTTTCCTGGGTTGGATCTGTACTCTGCAGATCCTGCACCACTTCTCAAAAAGGAAGGTGAGGAACCATTAATAGATGATCTAGATCATGTTATGTC
79183	122	1696	0.0394	RDA	scf7180001300604	evm.model.scf7180001300604.1	2874 downstream	na	na	na	Yes	100	GCGAAGGCCAACTTGAACGTCCGAGACAAGAATTCCGAGACGCCGCTGGACCTAGCCCTCAAGAAAAAACAGGGCCCCATGGAACTGTTCTTGCGCACGAGTGGAGCAGGGCGATCGTGGATGAACCCGAGGGTGTGCCTGACGCTGGCTAGCACTCCTAACGTATGGAAGGCGGCGTGCGAAACGGGGCAGGGGTTTCAGGGGGCCCAGTGGCCGCTGGTCCTCAATGTAACTTTGATGGGATTCGTGTTGTATGTGACGACCCAGTGGTTGTACAGAGAAGAATTTGTGTCCCTGGGGCACAGTATTTTGCTGACCGTCGCGACCCTGACGCAACTTCTCATGTGGACGTCGTTTTTGATGACGTGGATGTCCAACCCAGGATTCGTAGACCCGACG…	TGCAGCAAAACGTTGGATGGACTTGACTTATATTTAGAGTGTCATATTGTGTAGCAACACACTGTAGTCGTTCCTAACCTGAAACTTATACTTCGAAGTATACCCCACTGCTTTCGTATTACCTCGAAGTATCATTCTTTTTAGAGATTTAGTTCGGTGCTTGGTGTTAAGCTCTGCCAAGAGATTCGTCTTTATGGTTACTTGTAATGAATTCCAGGTGAAGATGATCGAGATGTACCATGTCACCACGCGGACGTTCAACAAGGCAATGCAAAAAGTTATTCTCAACGCTGTCATCCCGCTTGGCACTCTTCGATGCCAATCGACGAGCAGCAGTGCTACGTGGTAGAGTGTCATGGCGAATGTTAAAAGTGTGATTTTTAATATTGTACAGCCGTC…
213394	158	4640	0.0296	RDA	scf7180001464363	na	na	na	na	na	na	na	na	TGCAGTACTTTGTATGACCTTAAAAATGTATTCTAGCGGGATATCACATACCTGGTATGAATACAACCAGGTATCGTTTGTACCGCACCCGCACGCATCTGGACTCTGGACTATTAATACCACACTATTCTCACATCTACCATTAATACTATTAATATTATACGCCGGAGTAGTAGACAGTGCATGATA
213394	173	4641	0.0296	RDA	scf7180001464363	na	na	na	na	na	na	na	na	TGCAGTACTTTGTATGACCTTAAAAATGTATTCTAGCGGGATATCACATACCTGGTATGAATACAACCAGGTATCGTTTGTACCGCACCCGCACGCATCTGGACTCTGGACTATTAATACCACACTATTCTCACATCTACCATTAATACTATTAATATTATACGCCGGAGTAGTAGACAGTGCATGATA
85335	97	1796	0.0247	RDA	scf7180001572428	na	na	na	Yes	83.1	na	na	na	TGCAGTTCAGCATAAAAAACAAGCGGTTTTGAACCAGATGCCTTTATTCCACCGACCTTATCTGGTTTCGCATTTAAAACGGTTTGTTTTTCTACTATACTACTCAATTTTGATTTAAATGGAGTACGATTTCTAGTTAAATGCGGTTCATTGATCAAAATATATTCCATGTTCACTGGCGCTTTTGCTACGATTGTTGACGGGACCACATTTTTGCGAGGGGCACTAGGTGTACCCGTACTGGGTAACACCAAACTCCCTTGTTTGAAGCCATGAA
83309	12	1754	0.0205	RDA	scf7180001298708	evm.model.scf7180001298708.1	1572 upstream	na	na	na	na	na	ATGACGATGCCGTCGCGGCGTTCGGGAGACCCCCACAAGCAGGAGAATCGGGCACACAAGCACTGGAAGGTCGAAACCGGGGTCTCTGGTGGTGGGTCAGGCTGTGCGGAAGCGGGAGGCGTTGAGAACATCATGTTACGGGCGAGCCTCGAGGTCACACCTGCTGCTGCTGCTGCTGCTGCTGCTGCTGACGGTTCAACGCCGACCGCGGACGGACGGACCAGAGTAGAGCCTTGCGAACCTATCGGCTGCGATAATGCTGATGGTCGATCGGGCAAGGGAAGACCCGGCGTGCGGATGCTTCCGTCTTTGGAGTCCCGGGGATCGCTACGCTTTGCCAACGCTGACGGTTGGAACGAGGGAGAAGGTAGCCGAACCGGTGGCGGGATTTCTCTGGTA…	TGCAGGCATTCGGCTTTGTCGAGAACGAGCTGAACTGACACTGCGGGCACGGGCGATGCCACCCACGGGCATATTCTTTGTTAGAACACCTTGGTTTGAGTCCGTTTCTTTTCCAGACAGTCCCTGAAATGATAGACTAGGGGTGTTGAGCCCACCTCTTCTAAGGTATACATATATTCGGCTTCAAATCGCCCACCAGGAGGTACCATGTTTTTT
10720	102	323	0.0169	RDA	scf7180001290034	na	na	na	Yes	80.1	na	na	na	TGCAGCGTTATTGAACAGGCTGGCAGCAGGTAAACGAGTGTCTTGCCAAAGAAACAGAGGTCCCGCCGACAGTGCGGCCGGCGGGCGGGTCGGGTGTGCCGCGCCGCCGTCAAAATTGTCCTTTGCCGGCGCGAAAAGTGCCAGGCTGGCGCGCGTTCGGGTTTCCGCCCGCGTTGTGGGCAGCACCTAGACGCATGCCGGGAGCAGCCGCGGGAGCAGAAGAGGCCGGCGAGGGTCGGACACCACCATGGTGGCCAGACGCGTATGTGTTACCGGGATGACCGCTGCTAGTGTTTACATG
92007	170	1910	0.0154	RDA	scf7180001286682	evm.model.scf7180001286682.1	8771 downstream	na	Yes	76.8	Yes	100	ATGTCGGCGCACGCTGAGGCCTCCGTGTCGTCGTGCCCCGAGAAGGGATGGGACAAGCTCTTGATGTTCCTGTGCGCAACCGCGAATGACTGCTGGCACCTTGTGTCGGAAGCGCTGCCTGCCGGGGAGGAGCGCAACCCGCAGGCGATGACGGAGAACGCAGAGAATTCGTATGCGACTCTGAAGGAGCTGTGGGCGCTGCTGGGCGTTAGCTGTTGTCGAAAGGCGGCCAGGCTCGTGCTAGGCTTCATGGAAGCGGACGGTTTGTTTGACTTGGAAGGCATGCATGTCCACGGAGCGGAGCAATCGTTGGTGGAAATACGGGACGCGCTTGAGTACTACTGCCTCAAGTTCTTGAGACCGTGGCTCGAAGAGTATTTCTATCAGAAGGTCCTCGTC…	TGCAGTGACTGCGAACATATCGACTCGGCGGCTGAAACGATCGGTCAAGAACAGGATGTAGGTGTTACCTCGAGGCGTGACCGGGAGGGGGCCGAAGTAGTCGACGCTGACGGCAATGTCGGGCCCTTCAGGCAGGGGCATCGAGATGATGGGCGAACGGGCCGTCAGCCACGAGATTTTCTGTGCTTGGCGCTTCAGGCAGTGGCGAAGCCACCACCGGTTGCAGATGTTCATACCAATCCACCAGTAAACACGTTCGAGCATTTGCAAAGTGCATGTGGTGTCGAGGTAGCAAGAAGCTGTCGAATGGCAGCCTGCATGACCCAAGAGCACATGCG
63718	137	1441	0.0107	RDA	scf7180001299289	na	na	na	Yes	75.9	na	na	na	TGCAGGCGGTTGAAAGTTTCATTTTTTTTGCGGTAGTGAAAGTCGACCTCCCCTCGACCTCCCAAACTGTACTACTGCTGTACTGCGAAATGAGTGGTGTTGCTGAACGACGTCTTCATATGACAGCGGTGTTCTGCTGTGGTTGCTGAATGACTCTGTTGTGTTCGGTGCTGTGGTTTTTGTCATACAAATATTGTCTTGTCCCCGACCACAAAACCCATGCATGGATCGCCCGCAAGGGCACTGGTGAACCGATGTGACTAGTTGAGACTTGAACTTGCACGTTGGTTCACCACATGTGTTT
